# Supplementary material for: The methylenetetrahydrofolate reductase (MTHFR) C677T gene polymorphism is associated with breast cancer subtype susceptibility in southwestern China
Source: PLoS One. 2021 Jul 9;16(7):e0254267. doi: 10.1371/journal.pone.0254267 (PMC8270429; doi:10.1371/journal.pone.0254267)
Supplement: S1 File — (XLSX) [file pone.0254267.s001.xlsx]

## Sheet: Sheet1
No. of B & T	Sex	Age	MN	PC	DC	CDA	MA	DME	HP	FTH	BFH	MP	BM5	EA	EA+	AEC	AEC+	ABE	ABE+	EBC (3.5-9.5)	N (40-75)	LYN (20-50)	LBC (3.5-5.5)	HB 90	PLT (125-350)	TP 65-85	WP40-55	HDL 1.29-1.55	LDL 2.7-3.36	AST 13-35	ALT 7-40	TP1 (5.1-20)	TCE (3.6-5.17)	TYG (0.56-1.7)	EG	PG	FSH	LH	LA	PC	TS	T Stage	NM	DM	ST	MCC
1	女	46	1	4	3	31	13	0	0	0	0	0	0	6.22	1	12	0	6.15	0	5.09	77.2	17.9	4.5	156	186	76	48	2.23	2.15	25	22	30	5.04	1.38	28.74	1.9	93.26	56.09	2	1	17	1	1	1	4	C
15	女	51	0	4	1	22	13	0	0	0	0	0	0	0.56	0	34.43	1	17.03	0	6.83	67.2	26.4	4.9	144	275	82	52	1.01	2.79	20	14	9.1	4.2	1.01	41.39	0.06	97.97	42.62	2	1	67	3	0	0	3	0
167	女	65	1	7	3	24	15	0	0	0	0	1	1	4.36	0	19.26	0	17.79	0	6.14	49.9	38.3	5.4	167	238	70	45	-	-	22	12	12.9	-	-	22.91	0.48	38.96	12.2	1	2	x	X	0	0	X	0
195	女	46	1	3	1	27	13	0	0	0	0	1	0	0.2	0	19.56	0	1	0	5.82	63.5	28.9	4.8	144	181	68.5	45.3	1.7	5.14	16	14	18.2	7.71	1.86	18.15	0.83	112.43	35.83	1	2	43	2	0	1	4	0
295	女	43	1	2	2	20	13	0	0	1	1	0	0	2.27	0	15.32	0	13.39	0	3.96	71.6	25.3	4.7	140	229	73	46	1.58	1.6	18	19	13.1	3.81	0.88	151.34	26.05	5.44	5.42	2	1	23	2	0	0	2	0
402	女	42	1	2	2	22	12	0	0	0	0	0	0	1.21	0	13.93	0	17.38	0	4.74	64.6	33.3	3.9	114	335	71	44	1.15	3.42	19	28	5.9	5.35	1.16	154.42	21.93	10.3	5.77	1	1	X	X	2	0	3	0
48	女	40	1	3	1	24	13	0	0	0	0	0	0	-	-	-	-	-	-	6.34	56.8	36.1	5.3	162	209	68	46	1.01	1.89	18	18	9.7	3.56	1.14	161.46	9.79	3.12	3.87	2	4	30	2	0	0	0	0
482	女	52	0	3	1	21	13	0	0	0	0	1	1	1.63	0	9.04	0	25.57	0	5.37	46.9	47.3	5.1	157	231	76	50	1.6	4.6	20	25	11.1	7.36	2.02	57.89	2.03	73.37	22.05	2	4	24	2	0	0	0	0
117	女	52	1	1	1	26	13	0	1	0	0	0	1	0.57	0	9.32	0	37.3	1	3.9	62.5	36.7	4.1	130	180	62	40	1.02	3.04	14	15	13.4	4.98	1.84	191.21	13	9.4	5.69	1	2	21	2	0	0	2	A
133	女	41	1	2	2	25	14	1	0	0	0	0	0	1.97	0	10.83	0	23.22	0	4.9	70	27.6	4.5	126	275	74	47	1.38	2.41	14	7	12.7	4.11	0.87	540.12	2.2	10.27	17	1	1	22	2	2	0	2	A
137	女	34	1	1	1	29	12	0	0	0	0	0	0	1.62	0	8.64	0	27.16	0	3.76	71.2	25.3	4.7	132	285	70	46	1.95	3.9	17	16	8.3	6.23	1.4	114.39	26.12	4.14	5.82	2	2	15	1	1	0	2	A
14	女	45	1	4	1	26	12	0	0	1	1	0	1	2.12	0	5.49	0	17.05	0	5.04	65.6	25.6	4.3	132	253	73	42	1.27	2.66	28	33	18.9	4.3	0.94	43.32	4.5	13.25	5.57	2	2	20	2	0	0	1	A
148	女	62	1	4	3	24	17	1	0	0	0	1	1	2.81	0	12.43	0	15.66	0	8.81	81.2	13.6	4.4	127	186	83	45	1.13	1.79	45	51	9.3	4.53	4.16	38.23	0.38	69.38	12.09	2	1	18	1	2	0	3	A
151	女	42	1	3	1	36	14	0	0	0	0	0	0	1.42	0	10.75	0	12.82	0	7.96	72.8	20.4	3.7	113	209	63	38	1.14	2.16	37	15	22.6	3.75	0.87	193.8	0.85	10.01	9.26	2	2	20	2	0	0	1	A
152	女	44	1	0	0	-	14	0	0	0	0	0	0	0.48	0	7.64	0	7.68	0	6.87	61.7	30.4	5.3	134	278	79	51	1.44	3.15	17	14	9	4.78	0.88	231.64	18.65	2.72	3.2	2	2	20	2	1	0	2	A
153	女	58	1	2	2	25	15	0	1	0	0	1	0	2	0	8.73	0	16.49	0	6.74	54.3	37.7	5.1	138	229	76	44	1.95	2.6	27	47	11.5	5.01	1.24	49.9	2.89	89.8	45.6	2	2	30	2	2	0	2	A
158	女	46	1	1	1	24	16	0	0	0	0	0	0	1.26	0	1.18	0	10.89	0	4.55	53.4	37.4	3.6	116	343	69	44	1.36	2.02	20	21	7	3.6	0.6	51.93	0.85	25.93	5.94	2	2	x	X	0	0	X	A
159	女	38	1	4	3	23	14	0	0	0	0	0	0	1	0	12.38	0	27.27	0	4.67	49	42.8	4.3	113	294	71	46	1.58	2.45	17	11	8.8	4.66	0.86	320.86	1.29	20.81	47.36	2	2	32	2	1	0	2	A
162	女	60	1	3	2	20	17	0	0	0	0	1	1	2.55	0	4.88	0	10.38	0	4.17	58.5	30.7	4.2	122	428	71	42	1.31	3.49	19	22	6.4	5.85	1.77	56.26	0.48	60.1	23.43	2	2	20	2	1	0	2	A
164	女	45	1	6	4	21	14	0	0	0	0	0	1	2.39	0	-	-	13.21	0	8.65	57.2	35.3	5.3	155	271	69	43	1.1	2.7	18	27	10.7	4.95	3.46	54.6	0.76	10.32	3.27	2	2	34	2	0	0	2	A
172	女	66	0	2	2	25	15	0	1	0	0	0	0	3.92	0	17.97	0	10.94	0	6.12	51.7	42.8	5.2	169	208	72	49	1.67	1.99	38	46	16.3	4.18	1.16	57.99	2.16	63.22	34.55	1	1	21	2	0	0	2	A
191	女	47	0	2	2	23	13	0	0	0	0	0	0	1.76	0	14.69	0	12.65	0	3.14	57	32.2	4.2	122	196	70	43	2.16	2.31	20	15	7.9	4.99	0.59	120.17	1.04	6.32	4.7	2	1	54	3	0	0	3	A
198	女	44	1	2	2	20	12	0	0	0	0	1	1	2.05	0	15.2	0	12.29	0	3.94	61.5	33.8	4.7	151	142	74	50	1.35	3.38	22	23	10	5.51	1.89	95.86	30	3.38	1.67	2	2	30	2	0	0	2	A
2	女	49	1	2	1	26	14	0	0	0	0	0	0	术后1.21	0	14.15	0	8.94	0	7.51	65.4	29.5	4.5	134	170	78	49	2.12	3.03	21	21	18.3	5.43	0.66	72.29	1.46	21.58	6.32	1	1	18	1	0	0	1	A
202	女	46	1	1	1	27	13	0	0	0	0	0	1	1.54	0	4.93	0	22.8	0	9.66	75.8	17.5	4.2	120	336	74	46	1.22	3.33	28	22	11.3	5.52	2.56	102.47	48.98	17.5	17.95	1	2	30	2	0	0	2	A
205	女	51	1	2	2	26	14	0	0	0	0	0	0	1.44	0	5.49	0	14.94	0	4.77	61.5	33.3	4.1	131	213	73	45	1.37	2.97	15	10	6.3	4.8	1.03	48.35	0.33	24.88	6.46	1	1	28	2	0	0	2	A
222	女	46	1	1	1	21	15	0	0	0	0	0	0	0.45	0	4.26	0	39.89	1	8.39	73	20.5	5	129	268	74	44	1.12	3.08	17	13	9.6	4.48	1.3	104.98	0.38	2.86	4.65	1	2	35	2	0	0	1	A
223	女	36	0	1	1	25	13	0	0	0	0	0	0	0.85	0	16.03	0	13.53	0	6.04	58.4	34.4	4.3	124	278	73	47	2.04	2.26	13	9	5.2	4.91	0.73	43.9	0.87	17.33	14.51	1	2	18	1	0	0	2	A
226	女	59	0	5	2	26	15	0	0	0	0	1	0	1.45	0	8.62	0	14.51	0	7.05	68.5	27	4.3	127	295	72	42	1.55	2.85	20	14	11.1	5.08	1.1	54.93	4.05	106.3	32.52	1	2	32	2	2	0	2	A
245	女	42	1	2	1	26	16	0	0	0	0	0	0	5.57	1	14.35	0	69.95	1	5.76	67.7	25	4.6	126	245	84	49	1.18	2.57	20	13	8.7	4.16	0.91	132.57	0.74	4.59	5.05	2	4	27	2	0	0	X	A
254	女	44	1	2	2	24	13	1	1	0	0	0	0	4.07	0	16.22	0	21.19	0	10.96	79.7	16	5.4	147	313	85	52	1.21	2.83	15	14	21	4.41	1.24	241.14	21.57	0.83	0.16	2	2	27	2	0	0	2	A
257	女	47	1	2	1	28	13	0	0	0	0	0	1	1.44	0	6.53	0	21.62	0	4.53	64.5	30	4.2	123	255	77	50	2.3	3.23	36	39	12.5	6.23	1.57	240.58	0.85	2.68	2.97	1	2	22	2	0	0	1	A
268	女	40	1	4	4	31	15	0	0	1	0	0	1	2.07	0	12.22	0	11.06	0	8.54	57.8	35	4.14	128	406	76.1	48.2	1.04	2.95	17	20	9.4	4.6	1.55	204.97	0.9	5.79	4.89	1	4	15	1	1	0	2	A
269	女	52	1	2	2	27	14	0	0	0	0	1	1	0.73	0	27.34	0	10.86	0	6.6	57.6	36.2	4.3	133	283	69	43	1.36	3.89	27	30	5.4	5.92	1.55	185.03	0.73	40.64	15.32	2	2	27	2	0	0	2	A
273	女	53	1	4	2	24	16	0	0	0	0	1	0	术后2.03	0	34.13	1	20.32	0	7.43	66.2	30.6	4.1	127	248	64	39	1.08	3.33	22	25	13.2	5.13	1.95	44.33	0.45	123.63	27.88	1	2	23	2	0	0	2	A
28	女	56	1	2	2	29	17	0	0	1	0	1	0	32.61	1	330	1	95.26	1	5.69	40.4	54.3	4.7	139	222	79	48	1.16	4.14	15	21	3.9	6.47	2.81	39	1.31	77.61	28.37	1	2	17	1	3	0	3	A
282	女	46	1	3	1	21	14	0	1	0	0	0	0	0.74	0	17.2	0	26.98	0	7.47	69.1	22.4	4.6	97	446	81	48	1.27	4.29	19	16	8.2	6.31	1.44	48.68	1.89	14.77	9.81	2	2	18	1	2	0	3	A
283	女	46	1	1	1	28	12	0	0	0	0	0	0	1.36	0	5.37	0	5.74	0	3.75	67	28.8	4.2	126	224	77	45	0.95	3.08	17	14	10.9	4.76	1.65	195.88	＞30	12.3	4.73	1	2	15	1	1	0	2	A
285	女	50	1	1	1	24	17	0	0	0	0	0	0	1.43	0	10.37	0	7.9	0	8.46	82.3	9.9	3.7	120	141	51	34	1.32	1.96	14	11	4.4	3.91	0.87	564.61	0.77	8.76	7.21	1	2	x	X	0	0	X	A
287	女	62	1	3	3	21	14	0	1	0	0	1	0	6.02	1	42.06	1	12.16	0	18.11	78.9	14	4.8	138	242	72	46	0.8	2.25	25	25	9.3	4.51	3.82	78.71	0.53	40.77	8.71	1	1	8	1	0	1	4	A
302	女	65	1	2	2	21	15	0	0	0	0	1	0	5.88	1	22.62	0	19.11	0	4.92	64.9	30.7	4.7	139	178	73	44	0.89	1.66	22	14	5.1	5.08	6.77	31.77	0.5	77.71	17.1	1	1	70	3	2	0	3	A
312	女	35	1	1	1		15	0	0	0	0	0	1	3.71	0	40.04	1	29.67	0	5.83	57.8	36.2	4.9	145	299	72	46	1.22	2.83	19	12	6.2	4.75	1.96	58.44	11.79	3.19	4.48	1	2	50	3	2	0	3	A
317	女	42	0	2	1	24	13	0	0	0	0	0	0	2.32	0	13.01	0	19.22	0	4.7	72.5	17.8	4.1	107	312	64	45	1.33	1.78	22	52	14.7	3.85	0.98	100.42	10.77	5.56	3.49	1	2	18	1	0	0	1	A
32	女	39	1	1	1	37	13	0	0	0	0	0	1	2.45	0	29.26	0	22.76	0	8.29	79.5	17.4	5.1	131	250	72	45	1.36	2.97	13	10	7.3	4.73	1.15	50.84	1.56	8.9	2.47	2	1	32	2	1	0	2	A
33	女	41	1	1	1	28	14	0	0	0	0	0	0	0.87	0	11.27	0	13.46	0	7.31	85.9	10.5	4.1	125	302	69	45	1.13	2.94	18	23	7.7	5.6	3.08	175.76	19.74	0.9	1.7	2	2	22	2	3	0	3	A
342	女	61	1	2	1	28	12	0	0	0	0	1	1	3.66	0	13.36	0	14.41	0	4.14	64.8	31.4	4	126	193	75	50	1.57	3.55	33	45	11.8	5.96	1.2	23.12	0.53	68.23	22.84	2	2	30	2	0	0	2	A
351	女	45	1	4	2	21	16	0	0	0	0	0	1	1.14	0	27.44	0	22.99	0	5.83	64.1	23.3	4.1	122	287	71	46	0.95	2.36	20	23	3.4	3.84	1.06	58.1	13	36.66	7.06	1	1	30	2	2	0	3	A
352	女	48	1	2	2	21	14	0	0	0	0	1	0	2.77	0	14.66	0	8.57	0	6.17	54.2	37.1	5	154	243	68	40	1.48	2.84	43	16	8.1	4.7	0.92	107.18	1.41	54.2	31.8	1	2	30	2	1	0	2	A
358	女	56	1	2	2	20	17	0	0	0	0	1	1	1.45	0	8.87	0	15.46	0	6.53	53.5	40.4	5	140	308	63	37	1.55	1.97	27	45	6.3	3.84	0.56	35.29	0.73	112.77	23.74	1	2	15	1	0	0	1	A
364	女	52	1	1	1	30	13	0	1	0	0	0	0	1.23	0	9.56	0	13.34	0	8.32	59.7	31.5	4.7	143	252	78	45	1.32	3.27	18	14	22.6	5.24	1.16	273.78	0.65	22.73	15.34	1	4	40	2	0	0	2	A
365	女	36	1	1	1	24	12	0	0	0	0	0	0	1.35	0	8.93	0	9.03	0	7.42	66.1	28.7	4.4	130	333	77	49	1.39	2.31	16	10	3.5	4.05	0.72	86.27	15.79	5.12	4.75	2	4	14	1	0	0	X	A
37	女	43	1	2	1	23	17	0	0	0	0	0	0	1.79	0	10.99	0	17.82	0	6.27	70.9	19.9	4.4	134	225	71	45	1.23	3.11	20	18	3.1	4.71	1.08	253.84	1.67	14.73	38.08	2	2	30	2	0	0	2	A
371	女	44	1	3	1	20	14	0	0	0	0	0	1	0.72	0	7.95	0	19.66	0	8.02	74	19.5	4.6	124	199	58	39	1.12	3.45	19	9	8.7	5.18	1.48	105.58	2.59	7.69	4.91	2	2	10	1	1	0	2	A
376	女	45	0	1	1	26	13	0	0	0	0	1	0	术后1.2	0	10.12	0	15.49	0	7.33	76.6	18.6	4.8	145	255	72	46	1.06	2.3	12	10	15.2	3.7	1.28	92.98	0.47	12.47	5.1	2	4	x	0	0	0	1	A
379	女	44	1	4	2	20	14	0	0	0	0	0	0	0.55	0	16.27	0	31.21	0	4.9	68.8	22.4	4.8	152	233	76	47	1.17	2.97	16	11	7	4.98	1.73	225.53	14.7	2.48	3.99	2	2	30	2	1	0	2	A
381	女	39	1	2	2	22	13	0	0	0	0	0	0	0.79	0	20.44	0	11.8	0	4.55	67.3	29	4.4	126	201	73	45	1.48	2.35	31	13	3.8	3.99	0.72	382.94	30	1.88	3.28	2	1	45	2	1	0	2	A
384	女	53	1	2	1	25	13	0	0	0	0	0	0	0.65	0	7.34	0	9.34	0	5.21	48.9	44.3	4.7	134	238	76	46	2.28	3.79	19	15	5.8	6.76	0.77	21.44	1.08	111.5	57.86	2	2	11	1	0	0	1	A
391	女	46	1	1	1	26	13	0	0	0	0	0	0	1.95	0	10.46	0	27.69	0	6.14	66.2	25.1	5	151	227	63	39	1.59	2.5	15	14	28	4.39	1.16	109.55	4.65	6.69	2.98	x	2	x	X	0	0	2	A
394	女	37	1	2	2	24	15	0	0	0	0	0	0	1.83	0	19.62	0	26.29	0	4.11	64.5	32.4	4.7	140	218	70	46	1.28	2.3	12	6	9.6	3.74	0.64	62.04	0.52	9.11	2.87	1	2	79	3	2	0	3	A
397	女	50	1	2	1	24	15	0	0	0	0	0	1	1.36	0	18.91	0	30.81	0	6.58	50.2	38.8	5.1	139	182	70	44	0.94	2.84	13	17	11.6	5.11	2.69	41.49	0.67	37.06	12.31	2	2	16	1	0	0	2	A
412	女	63	1	2	2	24	13	1	0	0	0	0	1	25.54	1	16.31	0	19.73	0	5.72	55.5	40.7	5.7	174	219	75	52	1.35	3.53	40	72	18.1	5.56	1.64	20.26	0.63	52.58	16.85	1	4	40	2	0	0	2	A
417	女	46	0	1	1	25	16	0	0	0	0	0	1	5.85	1	-	-	15.03	0	4.59	62.4	30.9	3.7	99	261	69	41	1.28	2.66	14	15	6.5	4.25	1.04	327.38	>30	1.3	3.42	2	2	35	2	0	0	2	A
429	女	50	1	1	1	25	14	0	1	0	0	1	0	0.96	0	8.1	0	4.82	0	4.22	51.5	41.9	5.2	151	252	78	51	1.62	3.4	19	13	18	5.44	1.07	28.66	0.36	80.28	15.59	2	2	10	1	0	0	1	A
437	女	40	1	2	2	23	16	0	0	0	0	0	0	2.27	0	15.2	0	12.58	0	7.89	65.6	28.8	4.1	126	311	75	50	1.54	3.32	17	11	6	5.49	1.03	756.67	0.59	9.12	5.88	1	2	23	2	2	0	3	A
438	女	60	1	1	1	24	12	0	0	0	0	1	0	4.6	0	13.32	0	12.15	0	3.81	60.6	34.9	4.4	144	184	78	50	1.72	3.6	23	22	10.2	5.7	1.18	31.84	0.11	113.83	21.86	2	2	10	1	0	0	1	A
442	女	40	1	4	2	25	13	0	0	0	0	0	0	0.78	0	5.73	0	13.93	0	6.86	74.1	20.7	4.1	120	215	73	45	1.14	2.43	16	10	5.1	3.97	0.57	84.79	4.48	5	5.02	1	1	28	2	3	0	3	A
443	女	47	1	3	2	24	18	0	0	0	0	0	0	3.42	0	31.46	1	19.64	0	8.03	67.5	23	5.9	147	300	80	50	1.72	1.78	25	28	13.3	3.94	1.07	162.61	＞30	1.85	2.28	1	1	28,乳头受侵犯	4	2	0	3	A
447	女	44	0	1	1	25	15	0	0	0	0	0	0	1.53	0	9.72	0	20.85	0	5.15	71.8	23.1	3.9	114	155	69	43	1.51	4.13	15	13	20.4	6.22	1.61	260.01	10.99	4.42	5.27	1	1	14	1	0	0	1	A
458	女	39	1	2	2	28	12	0	0	0	0	0	0	1.21	0	6.88	0	15.43	0	8.17	92.2	5.8	3.9	121	155	71	45	1.36	1.72	14	12	3.38	3.38	0.91	27.35	0.56	7.51	3.91	1	4	26	2	2	0	2	A
463	女	47	1	1	1	28	15	0	0	0	0	0	1	1.15	0	8.37	0	43.13	1	22.01	93.3	5.7	4.2	117	264	68	43	1	1.94	17	13	11.1	3.54	1.47	35	3.99	13.62	4.66	2	1	60	3	0	0	3	A
464	女	56	1	2	1	26	15	1	0	0	0	1	0	1.3	0	13.28	0	3.97	0	5.66	58.3	33.2	5.1	149	174	73	48	1.63	2.88	42	44	9	5.58	2.67	25.92	0.67	52.36	12.53	1	1	15	1	0	0	1	A
465	女	43	0	6	2	23	14	0	0	0	0	0	1	0.84	0	9.27	0	13.42	0	6.99	62.8	24	4.5	131	343	67	44	1.16	3.22	22	21	7.9	4.82	1.4	48.15	1.24	8.76	3.48	2	2	X	X	0	0	X	A
472	女	63	0	3	3	21	14	0	0	0	0	1	0	2.46	0	8.56	0	8.21	0	8.42	71.4	21.5	5	151	139	80	49	1.1	3.19	60	98	19.7	5.29	2.75	33.13	0.35	48.56	16.56	1	1	31	2	0	0	2	A
473	女	45	1	2	2	22	13	0	0	0	0	0	1	2.61	0	15.68	0	28.89	0	5.61	55.4	34.4	5.1	138	219	63	40	1.59	3.07	21	24	9.3	5.07	1.2	79.89	0.93	27.38	5.91	2	4	33	2	3	0	3	A
477	女	35	1	3	1	22	13	0	0	1	1	0	0	2.06	0	7.34	0	12.32	0	7.04	65.7	28.6	3.9	117	193	81	49	1.2	2.97	21	18	13.6	5.07	1.34	84.02	1.29	8.17	6.34	2	2	6	1	0	0	1	A
49	女	46	1	1	1	26	15	0	0	0	0	0	0	-	-	-	-	-	-	5.68	72.2	24.6	4.1	123	341	71	45	-	-	21	15	18.6	-	-	65.07	1.39	7.8	4.45	2	2	15	1	0	0	1	A
491	女	73	1	4	2	31	16	0	0	0	0	1	1	20.3	1	142.5	1	183.9	1	5.32	65.3	27.8	4.1	103	244	75	46	1.03	3.42	21	14	6	5.38	2.74	46.84	0.62	65.92	24.5	1	1	45	2	0	1	4	A
495	女	64	1	2	2	25	12	0	1	0	0	1	1	3.69	0	27.8	0	12.83	0	5.29	59.7	34.6	5	145	196	81	54	1.27	3.39	27	27	14.6	5.63	2.34	18.94	1.38	53.2	12.6	1	1	19	1	1	0	2	A
502	女	66	1	4	3	23	13	1	0	0	0	1	0	3.28	0	30.69	1	11.39	0	3.38	50.9	43.2	4.9	150	273	83	53	1.5	4.12	23	22	6.7	6.12	1.37	49.74	0.65	69.78	10.77	1	2	27	2	1	0	2	A
504	女	38	1	0	0	-	12	0	0	0	0	0	0	1.16	0	9.22	0	71.02	1	9.49	55.1	36.5	4.5	144	310	74	49	1.37	2.67	17	14	7	4.25	0.8	82.17	23.79	6.22	3.94	2	1	27	2	1	0	2	A
508	女	54	1	5	5	22	16	0	0	0	0	0	0	12.32	1	30.2	1	16.83	0	8.46	74.4	19.8	4.6	134	327	82	45	1.75	2.87	22	14	7.5	5.28	1.08	45.89	0.76	101.53	52.23	1	4	x	X	2	1	4	A
509	女	60	1	2	2	25	15	0	0	0	0	1	0	5.27	1	5.87	0	12.49	0	7.49	79.9	12.4	4.4	129	154	59	41	1.41	2.3	14	11	37	4.34	1.42	35.77	0.81	76.53	11.97	2	2	17	1	0	0	1	A
51	女	46	1	4	2	21	12	0	0	0	0	0	1	术后2.97	0	24.03	0	30.8	0	8.67	67.9	27.6	3.1	116	345	71	40	1.06	2.64	15	14	6.2	3.92	0.94	48.61	2.04	5.17	3.53	1	2	25	2	0	0	2	A
512	女	44	1	2	1	28	13	0	0	1	1	0	0	1.44	0	6.16	0	15.48	0	6.89	60.9	35.4	4.1	128	213	77	50	1.83	2.67	19	18	11.1	5.03	0.77	138.51	16.2	18.74	17.62	1	1	38	2	0	0	2	A
521	女	40	1	3	3	25	15	0	0	0	0	0	0	1.42	0	10.55	0	19.07	0	6.29	54.9	37.7	4.9	146	261	73	42	1.43	3.12	30	34	12.4	4.79	1.18	73.74	0.89	5.57	4.76	2	2	x	X	1	1	4	A
533	女	48	1	2	2	31	18	0	1	0	0	0	1	2.3	0	14.85	0	45.73	1	8.92	64.1	24.7	4.1	120	192	73	45	1.37	4.99	34	46	12.3	6.7	1.99	414.21	0.31	4.03	6.55	1	2	30	2	2	0	2	A
534	女	27	1	0	0	-	13	0	0	0	0	0	0	1.04	0	19.86	0	23.38	0	6.63	64.8	30.5	4.8	133	282	73	49	1.91	1.67	17	6	9.8	4.16	0.66	108.1	1.73	6.68	5	1	1	x	0	0	0	1	A
6	女	39	1	1	1	23	14	0	0	0	0	0	0	5.24	1	9.49	0	19.39	0	7.39	77.1	20.2	4.3	135	325	77	49	1.38	3.96	21	9	12.7	5	0.77	32.91	1.04	9.02	6.32	1	2	25	2	0	0	1	A
61	女	39	1	2	2	27	12	0	0	0	0	0	0	1.93	0	11.25	0	23.49	0	8.52	53.1	40.6	5.4	155	308	75	50	1.49	1.98	15	24	11.9	3.9	1.64	270.28	30	1.26	2.35	2	4	30	2	0	0	2	A
65	女	51	0	3	1	22	13	0	0	0	0	1	1	0.0331	0	17.96	0	9.91	0	5.08	69	24.2	4.7	119	328	70	48	1.25	2.9	21	29	8.1	4.61	1.53	27.21	1.19	80.64	53.38	2	2	18	1	1	1	4	A
66	女	47	1	2	2	24	18	0	0	0	0	0	0	1.54	0	8.54	0	11.92	0	9.6	51.5	20.5	4.3	129	210	66	42	1.16	2.1	15	11	3.1	3.51	1.13	511	2.75	15.52	29.89	2	4	16	1	1	0	3	A
71	女	49	1	2	1	25	15	0	0	1	0	1	0	2.32	0	4.53	0	13.92	0	5.15	58.4	36.7	4.9	145	283	66	42	1.53	2.84	22	29	16.2	5.02	1.14	35.72	0.87	114.86	48.48	1	1	55	3	2	0	3	A
72	女	39	0	1	1	24	13	0	0	0	0	0	0	1.46	0	19.33	0	19.9	0	5.33	57.6	38.6	5.4	123	296	77	46	1.19	3.49	12	8	4.7	5.45	1.98	39.76	1.24	7.12	2.07	2	2	37	2	0	0	1	A
78	女	60	1	1	1	26	13	0	0	0	0	1	0	1.22	0	18.07	0	18.5	0	4.18	43.8	49	5.4	150	185	79	48	2.14	4.13	22	19	17.5	6.66	0.94	15.62	0.55	78.12	26.37	2	2	25	2	0	0	2	A
79	女	40	1	3	2	23	13	0	0	1	0	0	0	0.91	0	22.61	0	27.3	0	5.99	64	29.4	4.9	143	292	81	52	1.09	3.33	13	11	3.5	5.51	1.64	33.46	0.61	17.15	5.83	2	4	38	2	0	0	2	A
84	女	58	1	4	3	20	15	0	0	0	0	1	0	1.4	0	23.33	0	13.45	0	7.08	56.9	35.5	4.7	125	312	75	46	1.93	2.58	19	16	11.6	4.68	0.66	37.78	0.57	115.55	25.9	1	2	15	1	2	0	3	A
86	女	61		1	1	31	14	0	0	0	0	1	0	1	0	5.38	0	13.21	0	6.25	53.2	38	5.4	155	208	77	51	1.86	2.13	21	24	9.6	4.43	0.52	39.65	0.95	91.56	19.4	1	4	10	1	0	0	1	A
93	女	53	1	3	2	23	16	0	0	0	0	1	1	4.72	0	21.13	0	16.5	0	6.39	65.7	29.4	4.5	133	238	78	50	1.14	3.71	19	20	5.3	6.1	3.3	12.05	1.29	59.23	23.74	1	1	78	3	0	0	3	A
94	女	50	1	4	2	22	12	1	1	0	0	1	0	2.27	0	11.47	0	8.65	0	8.11	71.3	21.5	5.6	175	247	71	48	1.01	2.7	17	30	10.6	5.82	4.48	33.2	0.88	64.74	17.67	2	2	15	1	0	0	1	A
95	女	50	1	0	0	0	13	0	0	0	0	0	1	1.98	0	8.35	0	10.74	0	7.2	62.7	32.2	4.8	141	210	66	43	1.11	2.84	16	22	12.1	4.19	1.55	75.83	0.66	10.54	3.04	1	4	20	2	0	0	2	A
T455	女	37	1	1	1	27	15	0	0	0	0	0	0	3.13	0	8.01	0	34.78	0	4.99	58.5	35.7	4.4	129	221	72	44	1.27	2.61	22	12	6.6	3.86	0.53	69.16	2.08	8.02	2.03	1	2	43	2	2	1	4	A
T456	女	67	1	3	3	19	14	1	1	0	0	1	0	2.81	0	15.38	0	12.19	0	5.89	79.1	17.3	4.3	127	174	77	47	1.44	2.22	20	21	13.9	4.27	1.68	44.74	0.64	68.45	15.56	2	2	18	1	0	0	1	A
T459	女	46	1	3	1	23	12	0	0	0	0	0	0	1.61	0	7.12	0	12.76	0	5.04	56.3	38.3	4.1	129	307	71	44	1.58	2.55	24	24	9.3	4.45	0.53	171.45	20.8	8.98	4.91	1	4	50	3	1	0	2	A
T464	女	59	1	3	2	20	13	0	1	0	0	1	1	2.19	0	9.11	0	17.39	0	7.56	50.8	40.2	5.2	152	209	74	50	1.21	2.1	21	21	11.4	3.67	0.73	23.64	0.61	57.28	14.46	2	2	30	2	0	0	2	A
T469	女	47	1	2	2	21	12	0	0	0	0	0	1	26.76	1	18.17	0	64.81	1	6.3	64.1	34.8	4.4	131	383	72	43	0.88	3.03	12	16	8.7	5.38	3.54	99.01	1.8	3.47	2.08	1	2	20	2	2	0	3	A
T470	女	82	1	4	2	21	14	0	0	0	0	1	0	2.27	0	33.05	1	13.03	0	7.02	88.8	8	4	126	132	52	35	1.6	2.07	17	14	11.7	3.92	0.69	27.76	0.38	68.5	24.34	2	1	20	2	0	0	1	A
T502	女	49	1	4	4	25	14	0	0	0	0	0	0	3.95	0	19.72	0	19.82	0	6.31	67.9	24.9	4.3	121	229	69	40	1.12	1.14	33	37	6.5	2.46	0.69	71.27	0.59	9.36	4.87	1	1	60	3	0	0	3	A
T520	女	44	1	4	2	23	14	0	0	0	0	0	0	1.91	0	28.78	0	32.67	0	8.51	64.8	29.6	4.6	129	198	74	47	1.34	2.32	20	22	5.7	4.3	2.42	56.97	0.61	108.31	34.56	2	2	30	2	1	0	2	A
T533	女	64	1	2	2	22	15	0	0	1	0	1	0	0.86	0	6.33	0	7.97	0	6.85	69.2	26.4	4.8	147	189	56	35	0.92	3.09	13	9	17.4	5.25	2.27	51.8	1.31	86.05	28.62	1	2	27	2	1	0	2	A
10	女	42	1	4	2	22	16	0	0	0	0	0	0	术后1.4	0	10.78	0	14.34	0	8.51	79.7	17.6	5	148	378	79	51	1.71	2.81	16	18	12.1	4.85	0.73	28.61	1.39	20.4	1.77	1	2	30	2	0	0	2	B
100	女	47	1	2	1	26	16	0	0	0	0	0	0	2.27	0	11.47	0	17.56	0	6.7	68.1	25.8	4.3	129	379	72	48	1.11	3.15	17	42	9.4	4.75	1.65	77.53	2.29	41.59	36.96	2	2	18	1	0	0	1	B
101	女	27	0	1	1	26	13	0	0	0	0	0	0	1.11	0	6	0	15.02	0	7.6	90.7	8.5	3.8	118	223	60	35	1.33	2.62	16	14	8.5	4.3	1.05	37.63	2	9.13	21	2	2	30	2	0	0	2	B
102	女	41	1	3	2	23	12	0	0	0	0	0	0	术后1.4	0	10.45	0	10.73	0	5.9	69.2	23.9	5	138	162	79	49	1.28	1.64	17	16	12.7	3.34	0.76	108.33	11.99	3.53	1.94	1	2	13	1	0	0	X	B
103	女	28	1	1	1	23	13	0	0	0	0	0	0	0.87	0	9.35	0	13.79	0	5.64	63.6	29.3	4.6	136	185	76	51	1.53	1.71	20	20	7.1	3.63	0.55	174.84	1.1	6.32	15.37	1	2	19	1	0	0	1	B
104	女	54	1	3	2	23	13	0	0	0	0	1	0	3.46	0	16.56	0	10.36	0	7.97	42	54	4.4	124	279	80	49	1.37	2.98	22	17	10.3	5.42	3.22	48.89	0.6	52.33	13.25	2	2	30	2	0	0	2	B
105	女	50	1	2	2	24	18	0	0	0	0	1	1	1.83	0	22.71	0	15.1	0	5.46	60.1	32.4	4	118	184	77	49	1.3	3.32	19	18	8.5	5.53	3.25	18.51	0.84	66.44	17.08	2	1	29	2	2	0	3	B
106	女	46	1	3	2	21	15	0	0	0	0	0	1	1.1	0	9.36	0	13.03	0	6.33	50.7	43.8	4.6	144	252	75	44	1.19	3.66	38	29	11.8	5.85	2.05	47.14	1.44	4.75	3.53	1	1	46	2	0	0	2	B
107	女	40	1	1	1	23	13	0	0	0	0	0	0	1.9	0	15.988	0	30.17	0	6.42	55.9	38.2	5	143	231	72	45	1.02	2.43	27	25	5.9	3.7	0.86	46.55	1.87	10.97	3.83	1	2	21	2	0	0	2	B
109	女	31	1	9	6	20	12	0	0	0	0	0	0	2.06	0	17.17	0	21.67	0	5.28	57.3	36	4.6	136	237	80	48	0.8	2.47	15	11	6.1	3.78	1.01	16.38	0.16	95.37	27.66	2	2	-	0	3	0	3	B
111	女	29	1	4	2	20	16	0	0	0	0	0	0	0.94	0	19.08	0	10.66	0	6.16	68.1	28.6	4.2	124	183	75	47	1.21	2.31	18	14	12.2	3.71	0.82	316.58	1.53	2.21	21.04	2	2	36	2	1	0	2	B
113	女	57	1	4	1	27	13	0	0	0	0	1	1	2.78	0	6.72	0	2.78	0	5.27	59.8	31.1	6	141	228	76	46	1.57	1.76	22	61	22.3	3.94	0.96	41.32	0.99	53.98	12.29	2	1	20	2	1	0	2	B
114	女	55	1	3	1	23	17	0	0	1	0	1	1	1.49	0	7.78	0	7.74	0	2.54	45.2	52.4	4.5	136	208	57	38	1.13	3.91	77	42	5.3	5.43	0.63	20.6	0.52	51.16	22.68	2	4	30	2	0	0	X	B
119	女	45	1	2	1	24	15	0	0	0	0	0	0	2.16	0	11.1	0	19.85	0	8.05	61.3	33.9	4.7	143	450	70	41	0.84	3.63	26	24	3.8	5.05	1.95	195.16	0.27	3.93	2.74	1	2	28	2	0	0	2	B
120	女	57	1	4	4	23	16	0	0	0	0	1	0	1.8	0	10.1	0	15.62	0	8.58	67.7	23.9	5	145	295	71	42	1.6	3.57	30	36	9.5	5.91	2.08	79.78	0.62	30.46	11.36	2	2	36	2	0	0	1	B
125	女	62	1	2	2	22	13	0	0	0	0	1	0	2.23	0	9.99	0	18.31	0	6.09	11.2	42.4	5.5	146	187	82	50	1.55	3.51	53	20	12.6	5.82	1.02					2	1	35	2	0	0	2	B
126	女	38	1	1	1	25	15	0	0	0	0	0	0	0.9	0	7.59	0	33.18	0	4.99	64.7	28.5	4	121	222	74	47	1.78	2.67	19	25	5.7	5.14	2.11	44.39	1.19	6.18	2.84	2	2	20	2	2	0	2	B
128	女	44	0	1	1	22	14	0	0	0	0	0	0	1.59	0	24.8	0	114.7	1	7.78	56.7	36.6	4.66	149	300	65.4	40.3	1.14	2.01	16	19	7.3	3.62	1.47	208.75	2.04	14.29	20.9	1	1	x	X	2	1	4	B
131	女	49	1	3	2	21	15	0	0	0	0	0	1	术后4.81	0	23.3	0	19.79	0	5.43	66.7	32	3.7	122	167	79	52	1.37	4.01	31	29	36.1	6.09	2.01	128.23	0.85	9.39	3.93	1	1	45	2	0	0	2	B
132	女	45	1	1	1	28	13	0	0	1	0	0	0	1.3	0	12.45	0	93.25	1	5.16	53.7	39	4.7	143	239	77	51	1.56	3.53	20	14	8.8	5.52	0.83	53.04	0.21	7.45	1.8	1	0	28	2	0	0	0	B
136/T508	女	60	1	6	6	20	11	0	1	0	0	1	0	2.88	0	6.69	0	18.46	0	7.87	61.7	30.5	4.9	154	294	77	50	1.82	2.42	23	17	47.9	4.9	0.85	28.89	0.96	101.12	14.78	2	2	35	2	0	0	2	B
138	女	51	1	2	2	34	13	0	0	0	0	0	0	2.86	0	131.3	1	149.6	1	7.71	71.6	19.5	4.5	84	459	70	37	0.65	1.71	28	38	10.4	2.74	1.35	40.01	0.75	9.3	0.65	1	2	42	2	0	1	4	B
142	女	50	1	4	1	21	15	0	0	0	0	0	0	1.94	0	5.6	0	9.63	0	4.06	50.9	38.7	4.3	138	204	67	39	1.23	3.32	17	16	11.8	5.01	1.4	25.71	0.97	108.13	37.88	1	2	26	2	1	0	2	B
144	女	47	1	2	1	18	14	0	0	0	0	0	1	3.49	0	5.85	0	13.58	0	8.78	59	35.8	4.5	132	305	69	43	1.16	3.26	22	18	7.6	4.81	1.79	39.86	0.61	12.96	2.99	1	2	x	X	0	0	X	B
146	女	59	0	2	2	29	15	0	0	0	0	1	0	4.19	0	20.1	0	26.04	0	3.46	30.3	60.1	5.4	134	354	73	44	1.27	2.55	24	20	3.6	5.54	2.37	31.13	0.37	93.85	22.51	1	2	40	2	0	0	2	B
149	女	43	1	3	2	21	14	0	0	0	0	0	0	2.28	0	5.04	0	29.35	0	7.02	62.3	31.8	4.6	138	206	74	44	1.24	2.32	13	10	7	4.95	3.1	57.74	4.78	5.01	2.86	2	2	33	2	1	0	2	B
154	女	40	1	0	1	27	14	0	0	0	0	0	0	0.94	0	12.77	0	70.01	1	5.05	59.8	27.7	4.2	123	163	69	43	0.8	1.81	13	20	7.1	3.6	2.46	446.76	＞30	2.62	2.28	2	2	31	2	0	0	2	B
156	女	44	1	2	2	22	17	0	1	0	0	0	0	-	-	-	-	-	-	8.35	78.6	16.4	4.7	142	239	70	44	0.98	1.45	15	11	5.1	4.96	5.24	27.81	1.26	6.77	0.71	1	2	X	X	1	0	X	B
16	女	46	1	1	1	22	12	0	0	0	0	0	0	9.71	1	12.45	0	23.51	0	5.14	51.1	41.2	4.7	141	165	79	52	1.05	3.15	23	26	9.4	5.56	2.16	15.27	1.07	34.3	16.21	2	1	29	2	1	0	2	B
163	女	57	1	1	1	27	12	0	1	0	0	1	1	1.96	0	41.07	1	10.3	0	5.64	72.2	22.1	4.7	139	234	74	49	1.07	3.9	26	31	16.1	5.64	1.85	18.54	0.66	40.78	18.3	2	2	19	1	0	0	2	B
165	女	40	0	1	1	-	14	0	0	0	0	0	0	0.69	0	37.38	1	8.69	0	4.45	45	45.4	4.6	149	251	79	44	1.3	3.14	41	38	12.1	4.84	1.59	61.5	0.96	12.85	3.98	1	1	20	2	1	0	2	B
166	女	53	1	4	1	24	13	0	0	0	0	0	0	1.43	0	-	-	13.76	0	6.18	59.2	34.3	5.2	159	251	78	47	1.09	4.55	22	23	12.5	7.02	2.17	26.73	0.93	100.36	30.38	2	1	19	1	0	0	1	B
168	女	45	1	4	2	25	14	0	0	0	0	0	0	0.94	0	11.7	0	6.9	0	9.28	73.4	20.8	3.9	117	274	74	43	1.28	2.45	17	15	7.5	4.12	1.42	287.38	>30	3.53	1.92	1	2	X	X	0	0	X	B
173	女	58	1	3	1	24	14	0	0	0	0	1	0	2.1	0	10.14	0	6.43	0	5.51	63.8	31.2	5	152	279	76	45	2.06	3.34	20	13	14.56	6.1	1.41	17.32	0.28	87.67	22.89	1	2	x	0	0	1	4	B
174	女	44	1	1	1	22	12	0	0	0	0	0	0	1.06	0	9.6	0	15	0	5.08	56	37.6	4.8	140	234	78	49	1.57	3.86	47	64	4.6	6.07	2.54	149.83	7.17	3.77	5	2	2	30	2	0	0	2	B
176	女	62	1	4	1	23	16	0	0	0	0	1	0	4.56	0	13.39	0	5.91	0	5.26	62.5	30.8	4.8	144	267	83	49	1.6	4.91	26	26	8.4	7.03	1.47	29.93	0.01	62.64	17.76	2	2	48	2	0	0	2	B
177	女	33	1	2	2	27	16	0	0	0	0	0	1	0.64	0	23.04	0	20.43	0	4.8	60.5	33.1	3.7	111	169	67	48	0.85	1.73	13	19	14	3.64	3.02	33.97	3.19	8.17	5.58	1	2	24	2	1	0	2	B
179	女	41	1	2	2	21	-	0	0	0	0	0	0	0.76	0	8.33	0	17.71	0	5.69	66.6	23.7	4.7	125	290	72	47	1.47	2.64	17	13	4	4.17	0.75	57.3	21.87	8.04	1.68	1	2	15	1	0	0	1	B
18	女	40	1	1	1	28	15	0	0	1	0	0	0	3.87	0	20.48	0	22.14	0	5.67	64.5	27.5	4.9	146	154	70	42	1.47	2.59	26	22	11	4.41	1.45	81.62	11.33	3.82	2.36	2	2	20	2	0	0	2	B
180	女	35	1	3	2	24	12	0	0	0	0	0	0	1.13	0	14.28	0	14.58	0	5.99	56.1	26	4.7	139	250	75	49	1.45	2.2	24	27	9	4.07	1.17	76.17	2.3	10.45	5.86	1	2	25	2	0	0	2	B
181	女	43	1	1	1	25	13	0	0	0	0	0	1	0.64	0	6.1	0	20.38	0	7.36	73.7	17	5.3	156	205	73	49	1.33	3.2	14	13	8.2	5.06	1	113.19	3.78	8.77	6.18	1	1	33	2	0	0	2	B
182	女	62	1	4	4	19	15	0	0	0	0	1	1	17.4	1	11.19	0	40.55	1	8.41	67.7	28.6	5.5	159	241	78	52	1.6	4.81	22	19	4.5	6.81	1.02	40.14	0.55	62.74	11.02	2	2	134	3	1	0	3	B
183	女	55	1	3	3	20	13	0	0	1	0	1	0	1.17	0	11.66	0	24	0	7.63	64.5	30.4	3.9	125	217	78	46	1.05	3.13	21	26	12.1	4.61	0.89	14.97	0.45	157.54	49.44	2	2	26	2	0	0	3	B
185	女	33	1	3	3	23	15	0	0	0	0	0	0	4.43	0	14.71	0	8.32	0	7.4	68.1	24.5	5.1	147	289	76	45	1.18	3.05	24	26	9.8	4.9	1.65	106.58	＞30	2.58	4.36	2	1	11	1	0	0	2	B
187	女	50	1	3	1	27	13	0	0	0	0	0	1	0.57	0	11.45	0	10.27	0	7.98	72.1	18.3	4.6	134	280	68	36	0.71	3.78	45	89	8.4	5.07	2	65.65	4.59	36.22	39.53	1	2	14	1	1	0	3	B
19	女	45	1	4	2	23	14	0	0	0	0	0	0	27.02	1	14.04	0	10.34	0	5.34	56.9	31.8	4.4	140	251	70	48	1.83	3.86	54	38	11.2	6.09	1.43	35.17	0.6	84.87	24.01	1	2	40	2	3	0	2	B
190	女	40	1	2	2	21	13	0	0	0	0	0	0			18.83	0	8.21	0	8.18	55	35.7	4.4	133	232	72	43	1.36	2.6	18	19	11.1	4.47	1.47	344.13	0.85	6.87	7.69	2	2	x	0	3	0	3	B
193/T541	女	63	1	1	1	28	15	0	0	0	0	1	0	-	-	11.31	0	9.72	0	6.48	69.5	29.5	3.6	152	307	75	45	1.05	2.7	19	12	14.9	4.43	1.33	19.84	0.2	49.81	26.84	1	1	25	2	0	0	2	B
20	女	59	1	4	2	27	13	0	0	0	0	1	0	3.13	0	6.07	0	10.88	0	4.59	57.7	35.5	4.6	141	225	68	49	1.47	2.67	27	32	16	4.39	0.88	26.85	38.94	74.12	17.46	1	1	20	2	1	0	2	B
201	女	43	1	2	2	26	14	0	0	0	0	0	0	0.98	0	17.39	0	12.68	0	7.54	76	19.9	4.7	148	256	75	48	1.69	2.48	16	18	37.5	5.23	1.21	185.57	5.44	7.28	6.35	1	1	20	2	0	0	1	B
204	女	43	0	3	2	21	15	0	0	0	0	0	0	1.76	0	23.63	0	12.07	0	5.48	54.2	23.9	4.5	133	290	71	38	1.18	2.33	13	13	6.3	4.23	1.29	31.01	0.63	15.29	6.36	1	2	44	2	0	0	X	B
206	女	58	0	5	3	21	17	0	0	0	0	1	0	1.42	0	8.34	0	12.74	0	6.98	59.6	31.5	5.2	146	230	78	49	1.89	3.23	27	14	20.7	5.79	1.16	50.78	1.31	76.31	25.78	2	0	55	3	0	0	0	B
208	女	44	0	3	1	28	13	1	0	0	0	0	1	3.57	0	24.83	0	41.78	1	5.21	73.4	20.3	3.8	101	308	75	48	1.38	3.79	13	8	5.7	6.18	2.05	111.67	12.29	4.77	4.08	1	1	38	2	3	0	3	B
209	女	47	1	3	1	27	14	0	1	0	0	1	0	0.8	0	7.6	0	9.1	0	4.43	48.9	42	5.21	153	162	89.8	51.7	2.21	2.7	22	25	9.2	4.91	0.75	24.7	1.3	52.3	45.9	2	4	7	1	0	0	0	B
212	女	57	1	1	1	23	13	0	0	0	0	1	0	1.26	0	28.68	0	12.45	0	2.1	36.1	46	3.4	101	334	68	43	1.21	5.16	10	11	4.8	7.3	1.39	18.59	0.13	90.25	28.6	1	2	30	2	2	0	3	B
220	女	52	1	2	2	24	14	0	0	0	0	0	0	2.47	0	20.6	0	23.42	0	8.76	88.9	10.4	5	126	136	86	52	1.37	2.28	19	15	10.4	4.44	2	474.46	2.34	6.73	6.06	1	2	31	2	0	0	3	B
221	女	46	0	2	2	23	14	0	0	0	0	0	0	1.58	0	25.55	0	27.44	0	5.7	69.8	20.7	4.2	125	225	78	47	1.99	4.51	24	26	10.8	7.39	1.72	84.59	0.56	34.11	11.28	1	2	45	2	2	0	3	B
224	女	59	1	4	4	21	14	0	0	0	0	1	1	2.26	0	7.82	0	9.6	0	5.85	48.2	43.1	5	138	255	67	43	1.22	3.15	19	15	6.2	4.94	1.33	14.21	0.11	40.68	10.85	1	1	21	2	0	0	2	B
227	女	38	1	2	2	23	13	0	0	0	0	0	0	2.13	0	15.11	0	32.28	0	8.68	70.8	25.5	3.8	112	271	72	46	1.44	3.93	29	31	4	6.65	2.04	92.77	2.4	3.35	5.47	1	2	25	2	0	1	4	B
23	女	51	1	2	1	30	14	0	0	1	0	0	0	2.03	0	11.09	0	22.8	0	5.6	67.7	27.1	4.3	128	132	92	40	0.9	1.26	22	16	22.9	2.93	1.96	159.36	0.54	33.39	25.94	1	2	23	2	0	0	2	B
230	女	40	1	1	1	25	13	0	0	0	0	0	1	1.08	0	8.12	0	10.58	0	9.47	61.3	32.3	4.8	139	361	64	29	1.08	3.06	13	22	19.1	5.07	2.51	97.76	7.5	4.3	5.42	2	2	24	2	0	0	2	B
231	女	45	1	1	1	26	13	0	0	0	0	0	0	0.92	0	23.26	0	18.16	0	7.58	58.7	32.4	4.5	147	300	82	54	1.88	2.1	22	12	6.1	4.6	1.29	338.94	30	4.79	6.28	1	2	20	2	0	0	1	B
232	女	34	0	1	1	26	13	0	0	0	0	0	0	2.62	0	27.87	0	43.6	1	10.73	90	8.9	3.9	113	188	92	50	2	4.25	48	68	12	6.75	1.93	309.9	25	2.07	3.59	2	2	X	X	1	0	2	B
234	女	47	1	1	1	24	15	0	0	0	0	0	0	1.18	0	7.98	0	30.96	0	5.65	64.2	26.5	4.3	129	220	69	40	1.79	2.34	41	18	10.1	4.41	0.64	80.6	0.38	3.72	5.21	1	2	38	2	0	0	2	B
236	女	42	1	1	1	22	13	0	0	0	0	0	0	0.87	0	9.5	0	27.5	0	10.46	68.3	25.8	4.8	139	255	67	46	1.42	1.92	21	17	21.1	3.63	1.3	305.9	30	4.43	3.36	2	2	x	X	1	1	4	B
238	女	43	1	1	1	24	14	0	1	1	0	0	0	0.41	0	10.96	0	11.71	0	6.28	78.1	15	4	123	213	79	49	1.69	1.78	20	14	4.9	3.55	0.49	253.01	17.02	3.31	3.4	2	1	20	2	0	0	1	B
239	女	65	1	4	4	20	14	0	0	0	0	1	0	2.58	0	11.4	0	5.76	0	8.59	80.2	14.2	4.4	128	176	62	36	1.5	3.1	17	13	18.7	5.22	1.06	15.19	0.25	94.44	22.98	2	2	23	2	0	0	2	B
243	女	30	1	1	1	26	15	0	0	0	0	0	0	0.57	0	10.36	0	12.18	0	5.66	56.5	35.9	5.2	152	302	77	49	1.33	2.83	17	14	10.8	4.39	0.63	51.24	1.02	5.63	5.5	1	1	53	3	0	0	3	B
25	女	39	1	4	3	22	14	0	0	0	0	0	1	3.29	0	7.83	0	19.28	0	7.03	70.5	21.1	4.9	139	269	79	52	1.1	3.33	19	26	9.9	4.75	1.28	68.95	0.92	6.1	7.33	2	2	30	2	0	0	2	B
253	女	32	1	4	1	26	13	0	0	0	0	0	1	2.86	0	14.17	0	22.6	0	4.87	47.6	48.3	5.3	132	300	70	48	1.3	2.61	26	25	4.62	4.29	0.92	99.76	9.25	1.16	5.25	2	1	12	1	0	0	2	B
256	女	57	1	2	2	27	14	0	0	0	0	1	0	1.84	0	7.32	0	10.79	0	6.26	49.9	6.26	4.4	130	292	74	44	1.17	3.09	22	11	7	4.58	1.9	53.65	1.09	50.66	14.96	2	1	33	2	0	0	2	B
258	女	73	1	5	3	21	19	0	0	0	0	1	0	2.4	0	8.98	0	12.3	0	6.27	86.1	8.3	3.8	116	172	62	37	1.51	3.55	31	18	6.8	5.82	1.71	35.63	28.93	73.42	19.74	2	2	22	2	0	0	1	B
259	女	41	1	1	1	26	13	0	0	0	0	0	0	0.4	0	8.96	0	73.92	1	8.3	61.3	30.8	4.2	128	403	69	42	1.26	3.08	13	13	6.5	4.87	0.87	65.18	1.08	7.55	0.8	1	1	20	2	0	0	1	B
26	女	52	1	1	1	21	13	0	0	0	0	0	0	3.76	0	8.93	0	20.96	0	7.77	75	23.4	4.6	135	152	72	47	1.2	3.34	21	29	8.3	5.65	2.53	345.15	0.76	10.54	5.4	2	2	26	2	0	0	2	B
260	女	44	1	2	2	20	14	0	0	0	0	0	0	0.49	0	12.98	0	10.55	0	5.79	59.7	34	4.2	120	334	73	47	1.32	3.2	15	13	3.3	8.2	1.61	149.64	0.76	4	5.81	1	2	x	X	1	0	X	B
261	女	22	1	1	1	20	12	0	0	0	0	0	0	1.04	0	6.52	0	27.77	0	8.55	69.1	33.2	4.6	130	499	76	48	0.89	1.58	16	16	2.5	5.01	7.82	20.33	1.02	7.43	1.32	1	2	30	2	0	0	2	B
262	女	63	1	2	2	21	16	0	0	0	0	1	1	1.34	0	19.52	0	14.31	0	7.4	62.5	30.1	4.9	148	244	78	47	1.43	4.56	19	17	7.9	7.01	1.89	30.86	0.28	105.15	23.27	2	1	11	1	0	0	1	B
263	女	58	1	1	1	20	49	0	0	0	0	1	0	8.31	1	10.67	0	10.43	0	5.22	62.3	31	5	144	220	83	52	1.77	3	21	20	12.2	5.63	1.55	15.43	0.32	53.1	13	2	2	20	2	0	0	1	B
265	女	51	1	1	1	26	13	0	0	0	0	1	0	2.67	0	30.76	1	88.74	1	3.38	58.5	31.1	4.5	141	149	78	53	1.22	2.55	25	30	7.4	5.26	3.54	82.95	9.08	10.82	4.53	2	2	22	2	0	1	4	B
267	女	46	1	3	1	29	11	0	0	0	0	0	0	1.45	0	16.61	0	35.42	1	5.82	79	17.9	3.8	112	460	65	44	0.87	2.57	11	9	3.1	3.99	1.01	81.21	0.44	9.67	3.37	2	2	20	2	0	0	1	B
27	女	62	1	2	1	25	13	0	0	0	0	1	0	13.42	1	64.48	1	25.51	0	3.58	48.6	44.6	3.3	101	233	68	39	0.85	2.75	35	26	3.9	4.8	1.5	47.31	0.37	74.57	24.31	1	2	25	2	0	0	3	B
270	女	59	1	3	2	25	13	0	1	0	0	1	0	-	-	-	-	-	-	4.72	66.8	27.8	4.2	122	221	75	50	1.04	3.22	22	17	15.7	1.85	4.8	27.69	0.58	44.41	5.25	1	2	30	2	1	0	2	B
278	女	50	1	4	1	25	16	0	0	0	0	0	1	2.49	0	6.87	0	14.14	0	5.78	63.9	27.5	4.3	122	251	73	45	1.49	2.62	14	15	9.5	4.25	0.92	98.07	1.97	29.95	8.2	2	1	26	2	0	0	2	B
281	女	36	1	3	1	27	14	0	0	0	0	0	0	0.59	0	5.96	0	12.87	0	6.88	73.4	22.8	5	141	401	78	48	0.99	2.88	13	12	8.1	4.38	1.57	73.93	1.08	2.5	8.13	2	2	32	2	1	0	2	B
284	女	48	1	2	1	25	14	0	0	0	0	1	1	5.37	1	13.83	0	18.07	0	5.42	48.1	41.1	5	150	218	75	45	1.1	3.71	71	97	19.1	5.23	1.5	136.55	1.02	29.83	21.34	1	2	38	2	2	0	2	B
286	女	47	1	3	3	27	14	0	1	0	0	1	1	1.99	0	20.83	0	12.92	0	9.54	57.8	21.9	5	153	346	70	46	1.23	4.03	20	21	7.5	5.94	2.13	21.09	0.35	51.69	23.92	1	2	30	2	0	0	2	B
289	女	42	1	2	2	21	12	0	0	0	0	0	0	0.63	0	10.3	0	13.62	0	7.66	86.6	8.6	4.4	127	434	77	51	1.49	2.49	20	20	7.4	4.41	1.39	80.05	1.04	9.42	4.31	2	0	x	X	0	0	0	B
29	女	66	1	2	2	20	18	0	0	1	0	1	0	1.63	0	3.5	0	19.89	0	5.2	71.3	25.6	4.5	143	240	78	52	1.39	3.62	20	17	16	5.54	1.7	36.71	0.64	25.3	5.95	1	2	15	1	0	0	1	B
291	女	40	1	4	1	26	14	0	0	0	0	0	0	1.77	0	11.43	0	14.14	0	6.82	81.4	12.6	4.5	130	281	74	45	1.42	2.88	17	10	12.6	5.37	2.65	246.29	21.63	2.23	3.45	1	2	23	2	1	0	2	B
293	女	57	0	1	1	26	15	0	0	0	0	1	0	3.5	0	18.44	0	13.21	0	4.28	55.3	36.9	4.2	137	205	70	40	1.2	2.92	23	21	8.3	5.16	1.82	29.32	0.16	80.3	16.12	2	4	24	2	0	0	2	B
294	女	52	1	4	1	24	20	0	0	0	0	1	1	0.43	0	13.89	0	15.52	0	3.97	60.7	30.5	4.3	120	218	69	42	1.42	4.13	18	16	7.3	8.83	1.42	51.75	0.52	105.51	27.74	2	1	35	2	0	0	2	B
297	女	51	1	3	2	25	14	0	1	1	0	0	1	3.08	0	7.49	0	7.66	0	6.06	74.5	23.6	4.7	150	263	76	45	1.13	2.59	30	17	20.5	5.2	2.27	75.17	1.7	32.29	7	1	2	47	2	0	0	2	B
298	女	60	1	3	2	20	13	0	1	0	0	1	1	2.76	0	30	0	19.31	0	17.18	76.4	16.5	5.3	154	237	83	46	1.28	3.13	22	24	8.1	5.58	3.07	44.68	0.21	62.67	25.02	1	1	30	2	0	0	2	B
299	女	46	0	2	1	26	17	0	0	0	0	0	0	-	-	-	-	-	-	5.07	73.7	23.5	4.1	124	267	70	46	1.39	3.64	73	104	2.4	4.58	1.33	41.4	2.28	32.04	9.38	2	2	39	2	0	0	2	B
3	女	61	1	1	1	25	14	0	0	0	0	1	0	1.12	0	10.91	0	18.7	0	4.78	70.1	26.2	4.3	128	180	84	48	1.18	3.72	24	27	10.3	5.86	1.69	36.38	0.01	84.76	36.17	2	2	40	2	0	0	2	B
300	女	44	1	3	2	23	13	0	0	1	0	0	1	1.05	0	14.87	0	18.12	0	5.97	69.3	26.5	4.5	97	274	76	48	1.22	2.01	15	11	10.2	3.52	0.81	49.4	1.58	5.38	3.88	1	2	26	2	0	0	2	B
301	女	47	0	2	1	25	12	0	0	0	0	0	0	1.91	0	16.3	0	21.75	0	5.4	62.6	35.7	4.4	136	229	79	52	1.2	2.76	20	29	39.8	3.96	1.06	88.32	0.86	63.25	25.11	1	2	61	3	0	0	2	B
303	女	34	1	0	0	-	12	0	0	0	0	0	1	1.1	0	11.99	0	8.96	0	5.63	69.7	24.2	4.8	145	312	72	44	1.19	2.47	12	14	9.7	4.19	1.22	6.71	1.86	6.71	32.87	2	2	38	2	0	0	3	B
304	女	61	1	1	1	25	14	0	0	0	0	1	1	4.24	0	11.64	0	15.89	0	5.42	53.8	38.6	4.9	141	287	67	41	1.37	3.47	16	12	11.6	5.41	0.95	26.41	0.25	65.54	19.84	1	2	27	2	0	0	2	B
31	女	27	1	2	1	26	12	0	0	0	0	0	1	-	-	-	-	-	-	9.32	78.7	18	4.4	128	404	72	46	1.2	2.81	15	14	6.9	4.38	1.54	313.57	14.67	1.06	4	2	4	40	2	1	0	2	B
310	女	48	1	3	2	30	18	0	0	0	0	1	0	3.71	0	13.89	0	1.42	0	6.58	65.9	26.3	4.7	131	204	69	34	0.9	1.59	47	31	14.3	2.73	0.86	33.1	0.83	81.32	24.87	1	2	70	3	0	1	4	B
311	女	37	0	2	2	24		0	0	0	0	0	1	1.53	0	5.1	0	10.62	0	8.27	75	18.5	4.9	134	276	63	40	1.17	2.23	25	34	9.7	3.72	0.75	153.93	18.69	1.83	5.68	1	2	X	X	0	0	X	B
313	女	50	0	0	0	-	15	0	0	0	0	1	1	3.97	0	88.11	1	6.81	0	8.04	76.1	18	4.8	140	288	77	48	0.79	2.87	24	16	8.7	4.75	4.01	40.17	1	95.76	28.93	1	2	180，乳头侵犯	4	0	0	3	B
314	女	41	1	3	3	23	14	0	0	0	0	0	1	0.96	0	11.27	0	15.18	0	5.66	53.7	39.2	5	142	150	83	46	0.85	2.08	15	14	6.7	3.68	1.68	65.78	0.76	24.17	7.91	2	1	25	2	2	0	2	B
315	女	41	1	4	1	25	16	0	0	0	0	0	0	1.45	0	9.75	0	-	-	5.79	72.9	22.1	4.8	131	176	75	49	1.08	4.31	16	17	16.1	6.4	2.21	44.07	3.23	33.28	8.55	2	2	19	1	0	0	1	B
316	女	45	1	3	2	22	13	0	0	0	0	0	0	1.77	0	12.39	0	8.96	0	6.97	72.8	22	5.3	144	275	78	50	1.57	3.42	19	17	6.9	4.95	1.27	148.09	10.42	1.31	0.88	1	2	33	2	0	0	2	B
318	女	44	1	2	1	28	15	0	0	0	0	0	0	2.32	0	16.5	0	27	0	3.89	71.2	22.9	4.4	128	227	72	48	1.12	1.67	14	10	8.7	3.19	0.7	83.22	13.24	7.25	2.56	2	1	40	2	1	0	2	B
322	女	50	1	2	1	25	16	0	0	0	0	0	0	1.93	0	63.29	1	13.52	0	8.67	77.7	16.3	5	152	246	84	50	1.28	4.1	18	12	9.8	6.23	1.44	114.66	1.71	14.49	4.59	1	2	44	2	0	0	2	B
323	女	31	1	2	2	27	14	0	0	0	0	0	1	2.44	0	11.36	0	13.97	0	7.72	47.5	45.9	5.3	152	270	69	42	0.84	2.01	28	20	6	4.02	2.96	98.34	1.81	8.5	9.79	1	1	40	2	2	1	4	B
324	女	56	1	2	2	25	16	0	0	0	0	1	0	0.89	0	19.17	0	11.98	0	4.99	47.5	43.5	4.8	144	255	59	37	1.27	2.94	27	13	13.8	5.11	1.48	36.45	0.4	90.41	22.66	1	1	35	2	0	0	2	B
325	女	43	1	2	1	24	15	0	0	0	0	0	0	0.96	0	9.09	0	23.19	0	4.45	71.1	23.6	4.5	134	201	83	53	1.23	3.01	18	16	17.1	5.22	2.07	146.87	＞30	5.65	4.49	1	1	9	1	1	0	X	B
326	女	60	0	1	1	24	13	0	0	0	0	1	0	0.98	0	21.78	0	12.73	0	4.54	66.1	29.7	4.3	132	203	72	45	1.08	3.19	31	21	11.4	4.83	2.25	32.83	0.62	52.7	20.46	1	2	45	2	0	0	2	B
327	女	43	1	2	2	26	14	0	0	0	0	0	1	5.63	1	10.78	0	7.05	0	4.47	49.3	41.6	4.8	102	272	75	47	0.67	1.21	29	23	4.6	2.64	1.99	152.52	0.95	3.52	4.07	2	2	56	3	1	0	2	B
329	女	48	1	3	1	26	16	0	0	0	0	0	0	2.33	0	13.12	0	13.42	0	6.06	64.7	24.9	3.8	115	306	64	40	1.28	3.55	38	40	6.1	5.2	1.23	19.99	0.58	52.57	23.04	2	1	20	2	0	0	2	B
330	女	37	1	2	2	23	15	0	0	0	0	0	1	-	-	-	-	-	-	5.92	89.4	9.6	5	147	225	79	48	1.29	2.82	14	13	13.4	4.47	1.02	23.95	1.8	5.68	5.19	1	1	29	2	0	0	2	B
332	女	57	0	4	3	21	15	0	0	0	0	0	0	1.22	0	19.74	0	7.82	0	6.07	58.1	24.4	3.73	114	235	59.9	36.7	0.99	2.16	14	12	8.1	3.84	0.99	29.05	0.47	78.76	31.28	1	2	18	1	3	1	4	B
334	女	42	1	1	1	24	14	0	0	0	0	0	0	0.89	0	21.69	0	15.3	0	5.65	56.6	36.5	4.7	144	152	73	48	1.39	3.77	30	26	18.3	5.37	1.34	212.86	1.46	6.55	5.63	1	2	21	2	2	0	2	B
336	女	57	1	5	2	23	17	0	0	0	0	1	1	3.82	0	25.75	0	16.13	0	4.02	69.4	24.6	4.6	135	146	89	54	1.59	4.02	35	45	20.3	6.39	0.96	18.16	0.22	61.37	17.4	2	2	37	2	0	0	2	B
338	女	57	0	5	3	17	14	0	0	0	0	1	1	6.3	1	4.96	0	8.99	0	8.85	69.7	25.5	4.2	127	327	78	45	1.26	2.26	19	16	7.5	4.3	2.02	37.93	1.25	36.37	10.96	2	2	x	X	2	0	3	B
340	女	61	1	3	2	21	15	0	0	0	0	1	0	5.48	1	11.11	0	27.8	0	5.43	64.7	25	4.9	142	268	83	48	1.17	2.1	24	19	16	4.87	3.47	52.39	0.24	45.98	19.01	2	2	52	3	0	0	2	B
344	女	51	1	3	3	20	13	1	1	0	0	0	1	6.09	1	17.88	0	16.19	0	5.79	70.5	23.1	4.8	147	264	73	45	0.97	2.75	20	16	6.2	5.66	5.46	32.93	0.89	32.38	11.58	1	1	50	3	1	0	3	B
345	女	42	1	1	1	26	13	0	0	1	1	0	0	1.16	0	14.31	0	15.36	0	5.07	48.3	44	4.3	134	223	69	46	1.33	2.58	16	11	6.8	4.32	0.77	84.32	>30	2.29	3.14	1	2	23	2	0	0	1	B
346	女	29	1	0	0	26	13	0	0	0	0	0	1	0.49	0	9.06	0	50.59	1	8.33	60.6	33.5	5.3	153	262	77	50	1.06	3.13	14	13	11.1	5.14	2.27	40.24	1.26	3.91	6.85	1	1	36	2	1	0	3	B
349	女	42	1	2	2	21	11	0	0	0	0	0	0	1.09	0	143.1	1	99.33	1	6.76	72.8	18.3	4.8	149	317	76	46	1.26	1.85	17	12	16.6	3.41	0.82	182.02	1.33	6.05	5.29	1	1	30	2	2	0	3	B
35	女	59	1	4	2	24	14	0	0	0	0	1	0	1.42	0	8.43	0	22.8	0	5.26	45	47.3	4.6	133	237	74	47	1.59	2.78	29	29	16.8	4.87	1.42	147.75	0.66	36.39	10.25	2	2	10	1	1	0	2	B
350	女	46	1	3	2	21	16	0	0	0	0	0	0	3.38	0	6.53	0	82.96	1	4.08	60.9	32.1	4.5	107	227	67	46	1.67	2.48	17	14	7.4	4.84	0.83	73.41	5.43	8.13	4.91	2	2	17	1	1	0	2	B
353	女	53	1	2	2	20	16	0	0	1	0	1	1	2.66	0	14.13	0	12.98	0	5.34	48.1	37.5	4.9	141	278	76	46	0.85	3.37	110	165	12.9	6.23	4.15	70.41	0.19	70.89	35.21	1	2	45	2	1	0	2	B
354	女	47	1	1	1	25	14	0	0	0	0	0	1	2.49	0	36.07	1	11.85	0	7.53	71.9	15.7	4.3	123	296	80	47	1.38	3.05	16	16	18	4.93	1.33	47.64	1.67	19.96	3.47	2	1	34	2	0	0	2	B
355	女	63	1	2	2	23	16	1	1	0	0	1	1	5.45	1	36.28	1	9.44	0	4.55	59.3	33.4	5.4	159	134	60	47	1.11	2.84	44	29	13.5	3.32	0.88	25.5	0.38	47.06	24.52	2	2	38	2	0	0	2	B
356	女	45	1	2	1	24	17	0	0	0	0	0	0	0.56	0	8.61	0	15.8	0	6.65	73	19.4	3.6	113	266	66	41	1.25	2.89	33	9	14.1	5.04	2.14	205.71	0.98	6.88	3.27	1	2	32	2	0	0	X	B
357	女	51	1	2	1	29	14	0	0	0	0	0	0	0.55	0	8.5	0	17.2	0	7	59.8	33.6	4.5	131	320	79	51	1.52	3	18	13	15.1	4.82	1.28	147.57	30	3.33	4.4	2	2	36	2	0	0	2	B
359	女	39	1	1	1	24	14	0	0	0	0	0	1	101.6	1	108.1	1	36.74	1	5.37	61.4	30	4.8	140	259	76	45	1.23	3.23	25	12	9.7	4.85	0.95	458.86	1.46	9.91	19.21	1	1	92	3	1	0	3	B
360	女	42	1	4	2	24	12	0	0	0	0	1	0	5.46	1	7.04	0	14.08	0	4.77	58.1	31.2	5.33	167	142	85.2	50.2	1.2	5.32	279	280	13.7	6.66	2.54	27.7	6.1	6.3	2.9	1	2	25	2	1	1	4	B
361	女	42	1	3	1	21	13	0	0	0	0	0	0	0.64	0	14.34	0	36.67	1	4.58	48.7	43.7	4.3	132	201	70	43	1.34	2.75	23	20	9	4.77	1.81	173.13	9.63	4.44	4.08	2	2	16	1	0	0	3	B
362	女	48	1	1	1	24	15	0	0	0	0	0	1	0.81	0	13.33	0	20.55	0	6.08	67	26.5	4.6	109	240	67	43	0.96	2.38	20	10	16.7	4.11	1.92	86.3	0.22	10.68	5.36	2	2	24	2	1	0	2	B
363	女	62	1	3	2	20	13	1	0	0	0	1	1	0.66	0	7.51	0	13	0	8.21	63.1	30.6	5	145	238	70	46	4.05	2.83	25	25	13.7	4.62	5.84	15.1	0.22	49.72	21.34	2	2	32	2	0	0	2	B
372	女	31	1	2	2	21	13	0	0	0	0	0	1	8.33	1	11.23	0	7.73	0	7.3	65.2	29	4.3	123	149	79	49	1.1	2.5	28	47	11.6	4.05	1.69	70.71	27.83	2.29	3.2	1	2	55	3	0	0	3	B
374	女	44	1	5	2	25	13	0	0	1	0	0	1	35.66	1	111.9	1	90.55	1	7.17	62.1	26.6	5.3	149	359	72	44	1.08	2.52	82	95	5.4	4.04	0.96	186.96	＞30	4.4	3.89	1	2	45	2	0	1	4	B
375	女	37	1	1	1	24	14	0	0	0	0	0	0	4	0	24.95	0	24.3	0	5.31	47.5	45.2	4.9	131	309	75	49	1.73	2.76	16	12	4.8	4.96	0.99	127.03	0.64	8.5	12.91	2	1	33	2	0	0	2	B
377	女	52	1	3	2	24	13	0	0	0	0	0	0	0.56	0	22.52	0	38.63	1	4.37	32	58.4	4.9	138	225	78	47	1.28	1.97	24	22	8.4	4.04	2.04	59.89	1.82	145.34	18.64	1	2	X	X	0	0	2	B
38	女	62	1	4	3	21	15	0	0	0	0	1	1	1.53	0	8.1	0	16.43	0	5.44	73.7	19.3	4.9	142	207	73	47	1.17	3.27	17	18	12.2	5.09	1.83	29.84	0.01	48.35	32.28	1	2	35	2	0	0	2	B
380	女	57	1	3	21	16	16	0	0	0	0	1	0	0.79	0	15.56	0	19.91	0	19.45	92.2	7.2	5.2	117	281	80	49	1.54	4.47	25	16	3.4	6.57	1.67	15.55	0.21	99.06	24.04	1	2	20	2	0	0	1	B
386	女	45	1	2	2	23	13	0	0	0	0	0	0	1.5	0	13.01	0	13.24	0	5.91	80.8	28.8	4.6	134	285	60	37	1.7	2.05	19	9	10.5	4.49	0.61	25.15	0.58	42.38	12.02	2	2	41	2	0	0	3	B
387	女	39	1	2	2	23	15	0	0	0	0	0	1	0.81	0	14.8	0	14.31	0	6.64	52	35.8	4.4	139	226	77	32	1.23	2.99	14	13	9.1	5.18	1.97	74.29	0.67	6.81	10.99	1	1	48	2	1	0	2	B
388	女	20	0	2	2	22	12	0	0	0	0	1	0	2.44	0	7.57	0	20	0	4.02	67.5	27.9	4	120	262	87	53	1.57	2.8	26	16	21.9	5.23	2.29	46.06	6.85	＞160	44.01	1	2	x	0	1	0	2	B
39	女	46	1	4	4	20	13	0	0	0	0	0	0	3.29	0	22.91	0	6.26	0	4.72	60.5	33.1	3.9	108	169	86	43	1.21	2.61	17	12	15.7	4.03	0.85	211.93	1.61	25.43	25.13	2	2	70	3	0	0	3	B
392	女	69	1	3	3	22	13	0	1	0	0	1	1	3.77	0	16.73	0	10.48	0	5.75	67	23.7	4.4	127	181	75	43	1.2	4.83	24	19	9.4	6.83	1.43	24.24	0.34	75.96	35.12	2	2	29	2	0	0	1	B
393	女	46	0	2	2	24	13	0	0	0	0	0	0	4.75	0	38.28	1	26.85	0	5.36	64.7	31.7	4.4	137	218	78	42	1.44	2.1	48	44	18.7	4.15	0.75	72.63	0.58	18.7	6.03	1	2	89	3	0	1	4	B
395	女	40	1	6	2	23	13	0	0	0	0	0	0	0.89	0	17.36	0	22.65	0	6.02	80.2	16.9	4.7	124	298	73	47	1.24	3.12	19	19	6.5	5.04	1.44	178.36	0.55	6.05	7.28	2	1	33	2	0	0	1	B
396	女	40	1	1	1	26	14	0	0	0	0	0	0	1.46	0	72.78	1	46.52	1	6.75	62.8	30.7	4.4	137	250	76	49	1.21	2.96	19	12	22.7	4.9	0.81	243.48	19.2	2.6	2.63	1	2	75	3	1	0	3	B
40	女	45	1	3	2	22	17	0	0	0	0	1	1	0.75	0	7.75	0	12.07	0	7.3	62.4	27.7	5.4	161	243	78	49	1.25	4.02	20	20	14	5.62	1.28	28.79	0.77	103.38	38.75	2	1	36	2	0	0	2	B
400	女	56	1	3	2	23	14	0	0	0	0	0	0	2.85	0	6.53	0	14.34	0	3.62	56.9	36.2	4.3	129	215	66	44	1.53	4.27	12	15	10.3	6.19	1.33	23.44	0.49	102.7	17.21	1	2	20	2	1	0	1	B
401	女	43	1	3	2	21	16	0	0	0	0	0	0	4.39	0	28.37	0	15.77	0	7.49	75.2	18.2	4.1	122	220	78	47	1.5	3.63	21	14	10	6.71	3.01	102.2	0.96	7.6	2.05	2	2	35	2	1	0	2	B
403	女	39	1	4	2	25	13	0	0	0	0	1	0	2.11	0	3.52	0	7.14	0	3.65	63.8	28.2	5.1	152	185	63	43	1.77	2.21	19	15	11	4.2	0.7	28.74	0.21	135.45	29.19	2	2	X	X	0	0	1	B
404	女	47岁	1	2	2	20	16	0	0	0	0	0	0	2.65	0	10.16	0	17.4	0	4.89	68.5	26	4	101	184	69	44	1.09	2.89	17	16	5.9	4.32	1.04	41.53	0.13	12.63	1.09	2	2	108	3	0	0	3	B
405	女	64	1	4	3	23	15	0	1	0	0	1	1	2.1	0	17.02	0	12.42	0	6.02	56.8	35.5	5.5	153	182	72	45	1.05	2.82	12	12	7.4	4.86	2.75	25.55	0.23	68.29	11.12	2	2	15	1	0	0	1	B
406	女	44	1	1	1	25	14	0	0	0	0	0	0	10.94	1	6.4	0	21.06	0	6.07	60.3	33.3	5.3	149	245	78	51	1.57	3.68	18	13	11.5	5.88	0.98	234.36	30	6.43	3.74	1	2	40	2	1	0	3	B
407	女	44	1	1	1	24	13	0	0	0	0	0	0	2.65	0	9.32	0	14.89	0	9.95	76.1	17.8	4.7	135	359	76	46	1.12	2.49	14	12	11.1	3.84	1.93	339.14	0.71	2.4	4.85	1	2	X	X	0	0	X	B
408	女	51	1	1	1	33	14	0	0	0	0	1	0	0.48	0	4.55	0	5.74	0	6.18	59.5	34.1	5	149	234	75	46	1.63	3.84	15	13	12.2	5.66	1.2	80.37	1.96	72.86	39.9	2	1	25	2	0	0	2	B
409	女	37	1	2	2	20	13	0	0	0	0	0	0	8.79	1	11.73	0	14.91	0	6.94	63	28	5.1	145	225	79	50	1	3.24	116	126	11	5.01	2	143.44	5.39	3.97	3.52	2	2	39	2	2	1	4	B
413	女	44	1	3	1	25	15	0	1	0	0	0	0	3.14	0	16.74	0	15.79	0	4.92	82.8	14.2	4.8	137	208	61	40	1.9	2.71	22	18	10.2	5.19	0.65	340.72	>30	6.42	1.29	1	2	4	1	0	0	2	B
416	女	33	1	4	3	21	16	0	0	0	0	0	0	4.69	0	28.75	0	24.47	0	3.79	64.9	30.1	4.2	112	333	74	45	1.35	2.71	19	14	6.3	4.17	0.96	170.12	1.04	15.35	17.24	2	2	40	2	0	0	1	B
42	女	44	1	1	1	21	16	0	0	0	0	0	0	1.24	0	29.55	0	30.4	0	5.31	76.2	22.4	5.4	158	212	68	45	0.99	3.63	13	27	17.3	5.2	2.02	45.77	1.18	18.51	4.73	1	2	5	1	0	0	2	B
421	女	40	1	1	1	29	17	0	0	0	0	0	0	3.19	0	12.51	0	12.28	0	6.62	61.3	28.1	4.3	134	313	70	47	1.5	1.77	16	14	7.9	3.64	0.84	135.77	2.31	21.56	28.74	1	2	19	1	1	0	2	B
423	女	32	0	2	1	22	13	0	0	0	0	0	0	1.58	0	10.29	0	21.28	0	3.75	48.8	41.9	4.2	124	297	78	49	1.05	2.74	23	18	11.2	4.26	1.14	103.63	1.45	10.36	5.67	1	1	48	2	2	0	2	B
424	女	68	1	-	-	-	-	0	0	0	0	0	0	6.24	1	23.57	0	16.39	0	7.05	65.8	21.6	5.4	168	107	74	46	1.51	2.54	30	30	16.4	4.49	0.68	63.38	1.61	17.26	4.69	1	2	x	0	1	0	2	B
425	女	55	1	3	1	26	16	0	0	1	0	1	0	1.11	0	11.88	0	18.54	0	3.66	60.9	37.4	4.1	121	159	80	45	1.25	3.71	14	14	9.9	6.39	2.18	18.75	0.19	103.29	32.94	1	2	50	3	1	0	2	B
426	女	48	1	1	1	26	15	0	0	0	0	0	1	0.94	0	13.04	0	15.22	0	6.86	71.1	21.6	5.1	152	291	73	44	1.05	3.53	23	23	5.33	5.42	2.29	73.15	2.3	24.33	121.23	1	2	32	2	2	0	3	B
43	女	54	1	5	2	20	13	0	0	1	0	1	0	3.55	0	10.51	0	6.18	0	6.37	50.1	40.5	4.9	140	237	68	43	1.04	2.4	22	16	5.8	4.08	1.55	28.44	0.68	142.97	44.47	1	2	25	2	1	0	2	B
433	女	41	1	2	1	28	12	0	0	0	0	0	0	0.75	0	14.41	0	12.54	0	6.47	74.8	19.3	4.4	134	359	75	48	1.41	3.67	26	25	8.6	5.97	1.35	77.66	8.99	100.5	55.28	2	2	x	X	0	0	X	B
434	女	62	1	3	3	20	14	1	1	0	0	1	0	5.71	1	11.15	0	17.08	0	8.24	54.8	36.4	4.5	138	292	75	44	1.44	2.9	19	20	7.8	5.12	1.29	19.74	0.65	106.35	34.08	1	1	53	3	0	0	3	B
435	女	60	1	3	1	28	14	0	1	0	0	1	1	2.06	0	21.7	0	3.29	0	8.35	56.5	38.8	5.2	157	176	79	51	1.65	5.12	25	20	16.7	7.74	2.17	28.32	0.99	127.86	28.49	2	2	34	2	0	0	3	B
44	女	63	1	6	4	24	14	0	0	0	0	1	0	2.92	0	58.14	1	14.64	0	5.31	63.1	24.7	4.2	133	346	64	35	1.34	2.03	30	7	10	4.08	1.43	22.45	0.01	84.82	32.77	1	2	25	2	2	0	3	B
440	女	37	1	1	1	34	14	0	0	1	0	0	0	0.49	0	9.06	0	30.85	0	6.42	56.3	38.2	3.6	101	280	81	50	1.39	2.34	14	11	3.5	4.26	1.16	227.51	13.89	227.81	13.89	1	1	25	2	1	0	2	B
444	女	45	1	2	2	21	15	1	0	0	0	0	1	1.44	0	7.71	0	10.31	0	6.92	66.3	30.3	4.9	141	295	78	48	0.73	3.75	25	27	13.5	5.23	1.58	158.21	19.11	4.38	4.66	1	2	x	X	0	0	2	B
445	女	38	0	5	3	19	14	0	0	0	0	0	1	2.23	0	4.26	0	14.26	0	5.43	59.3	32.4	4.2	135	196	76	47	1.06	3.26	25	27	18.4	18.4	2.17	282.1	1.01	9.28	8.51	1	1	13	1	0	0	1	B
446	女	41	1	2	2	21	13	0	0	0	0	0	0	2.71	0	12.33	0	9.29	0	7.37	74.7	22.3	3.94	111	402	80	43.7	1.56	2.35	19	17	10.6	4.7	1.12	156.99	26.04	2.84	3.86	2	2	48	2	3	1	4	B
448	女	36	1	3	1	26	13	0	0	0	0	0	0	2.05	0	13.99	0	36.6	1	7.09	70	22.8	5.1	148	225	79	48	1.46	3.4	17	17	6.9	5.14	1.05	74.99	0.53	74.99	7.22	2	2	50	3	0	0	2	B
449	女	45	1	1	1	35	14	0	0	0	0	0	1	3.79	0	34.95	1	46.57	1	6.12	63.8	26.5	4.9	133	419	85	53	1.13	2.39	40	38	16.5	5.74	5.49	33.09	0.2	94.17	43.22	2	1	87	3	0	0	3	B
452	女	67	1	1	1	25	14	0	0	0	0	1	1	2.56	0	11.03	0	38.14	1	4.4	60.3	29.5	5.1	146	153	78	43	1	3.48	16	12	7.8	5.48	1.36	24.36	0.16	90.89	47.11	2	1	35	2	0	0	3	B
453	女	45	1	2	2	22	15	0	0	0	0	0	0	2.12	0	49.58	1	469	1	6.69	70.1	22.4	4.8	148	282	71	45	1.39	3.48	20	30	20.2	5.68	1.89	231.41	0.48	5.86	4.74	1	2	95	3	0	0	3	B
454	女	55	1	1	1	27	13	0	0	0	0	1	1	1.49	0	19.43	0	8.81	0	6.95	42.4	51.1	4.4	136	242	80	44	1.36	3.35	20	21	8.9	6.1	3.63	27.77	0.02	90.41	40.03	1	1	25	2	1	0	2	B
455	女	52	1	5	2	20	18	0	0	0	0	1	0	4.66	0	9.92	0	20.01	0	5.09	50.3	40.1	4.6	148	245	78	49	1.38	3.53	28	24	13.3	5.73	2.5	46.61	0.28	107.11	24.66	1	1	30	2	1	0	2	B
46	女	36	1	2	2	22	13	0	0	0	0	0	0	1.33	0	16.61	0	20.11	0	6.18	70.6	23.3	4.1	118	239	74	45	1.33	2.59	18	14	1.8	4.14	0.69	245.5	11.23	2.16	3.52	2	2	65	3	1	0	3	B
461	女	30	1	3	2	25	12	0	0	0	0	0	0	7.54	1			25.94	0	5.54	62.1	30.5	4.3	108	371	71	45	1.6	2.06	12	10	3.8	4.71	2.39	223.14	7.17	5.83	5.39	1	2	50	3	0	0	3	B
462	女	27	1	3	1	24	13	0	0	0	0	0	0	0.52	0	20.43	0	13.49	0	6.63	49.1	43.9	6	120	255	74	47	1.15	2.93	18	18	12.9	4.36	1.1	168.67	0.7	3.27	6.89	1	2	32	2	1	0	2	B
467	女	38	1	1	1	36	12	0	0	0	0	0	1	1.64	0	26.96	0	64.35	1	7.55	59.2	33.6	4.9	147	297	79	44	1.13	2.61	17	16	9.5	4.27	2.13	244.7	12.7	2.67	1.86	1	2	36	2	2	0	2	B
47	女	37	1	4	2	-	13	0	0	0	0	0	1	9.7	1	8.21	0	24.14	0	4.64	53.8	39.4	5.1	156	273	68	44	1	3.12	32	44	7.8	5.88	5.34	247.92	1.06	6.97	27.41	2	2	36	2	3	1	4	B
471	女	52	1	1	1	27	13	0	0	0	0	0	1	1.77	0	15.49	0	7.83	0	6.77	60.1	32.3	5.1	142	298	76	47	1.01	2.47	17	7	7.5	4.62	1.6	20.16	0.33	92.79	39.9	1	0	30	2	0	0	0	B
474	女	50	1	2	2	20	14	0	0	0	0	1	0	3.21	0	10.65	0	17.56	0	5	60.6	32.6	5.1	148	163	70	41	1.6	3.99	21	19	12.1	6.19	0.91	38.24	0.43	76.34	42.01	1	2	X	X	1	0	2	B
475	女	39	1	1	1	29	14	0	0	0	0	0	0	0.99	0	33.79	1	16.46	0	5.28	62.5	33.5	4	126	258	5.28	72	1.57	2.48	13	12	12.5	4.2	0.84	313.16	0.74	13.71	10.69	1	2	60	3	0	0	2	B
476	女	45	0	4	1	28	13	0	0	0	0	0	1	3.3	0	17	0	48.15	1	10.92	76.3	16.7	4.4	138	278	76	48	0.95	3.06	14	23	15.2	4.43	1.15	68.65	1.33	7.31	5.59	1	2	X	X	1	0	X	B
478	女	41	1	2	2	25	14	0	0	0	0	0	0	2	0	8.84	0	22.32	0	2.28	55.2	41.7	3.9	114	259	77	45	0.94	2.42	22	17	11.5	4.45	2.35	31.37	0.63	99.44	31.24	1	1	X	X	0	0	2	B
479	女	43	1	3	2	25	13	0	0	0	0	0	1	0.91	0	22.95	0	34.93	0	6.37	62.3	34.7	3.7	115	169	79	44	1.05	2.95	28	25	6.7	4.82	2.05	138.45	13.51	2.9	2.4	2	2	30	2	0	0	2	B
480	女	30	1	1	1	23	13	0	0	0	0	0	0	1.4	0	25.69	0	16.82	0	6.87	63.1	20.5	4.5	112	169	51	28	1.44	3.81	16	13	5.7	6.82	2.42	86.94	1.51	8.84	8.8	2	2	65	3	1	0	2	B
483	女	41	0	3	1	35	12	0	1	1	1	0	0	0.79	0	16.58	0	16.12	0	7.42	67.1	26	4.1	121	347	78	50	0.6	1.25	12	11	6.3	4.98	8.53	142.35	>30	1.7	0.98	1	2	30	2	0	0	2	B
484	女	43	1	3	2	24	16	0	0	0	0	0	0	6.19	1	15.63	0	23.89	0	6.9	57.2	28.8	4.5	130	301	77	48	1.02	2.99	22	31	18.5	4.79	1.76	166.88	18.82	5.25	2.79	2	4	x	X	0	0	X	B
485	女	36	1	2	1	29	16	0	0	0	0	0	0	2.69	0	19.88	0	8.78	0	5.2	64.6	27.7	5.4	114	311	76	49	1.73	3.23	35	27	10.5	5.47	1.62	65.3	0.97	16.2	4.29	2	2	4	1	1	0	2	B
488	女	51	1	1	1	23	14	0	0	0	0	0	0	0.5	0	8.83	0	6.02	0	6.74	64.3	24.2	4.2	134	235	62	39	1.53	2.67	16	17	7.8	4.47	0.7	99.98	11.2	3.59	2.07	2	1	10	1	0	0	2	B
490	女	53	1	1	1	25	13	0	0	0	0	0	0	3.06	0	20.86	0	79.76	1	7.79	80.5	15	5.6	125	306	77	48	1.51	2.73	19	17	16.3	4.88	1.11	47.24	1.18	21.31	4.52	1	1	33	2	2	0	2	B
493	女	50	1	3	1	23	17	0	0	0	0	1	0	0.47	0	28.34	0	12.56	0	28.67	96.8	2.1	3.9	122	244	78	46	1.53	2.76	25	18	4.2	1	1.05	31.67	1.08	160	32.08	1	1	60	3	0	0	3	B
498	女	58	1	1	1	26	13	0	1	0	0	1	1	2.85	0	14.99	0	17.89	0	10.7	63.7	31.5	4.8	138	209	73	47	1.49	2.81	20	31	12.8	5.44	2.62	42.75	0.23	58.96	10.75	2	1	36	2	1	0	2	B
5	女	66	1	3	3	21	13	0	0	0	0	1	0	2.9	0	23.69	0	17.73	0	8.03	67.2	26.9	4.8	138	288	70	49	1.17	3.16	24	22	6.4	5.51	2.3	34.93	0.91	85.64	21.46	1	1	25	2	0	0	2	B
500	女	49	1	4	1	28	14	0	0	0	0	1	0	0.31	0	12.7	0	10.09	0	4.2	59.7	29.3	4.5	132	198	67	45	1.56	3.15	25	103	16.7	5.08	0.7	79.75	0.91	58.62	20.57	1	2	11	1	0	0	1	B
503	女	48	1	3	2	21	15	0	0	1	0	0	0	2.15	0	16.84	0	19.86	0	5.27	62.4	29.2	4.3	132	270	79	48	1.26	2.22	30	33	13.6	4.16	2.65	99.17	2.75	3.26	1.69	1	2	23	2	0	0	2	B
506	女	37	1	5	2	20	16	0	0	0	0	0	0	0.61	0	6.61	0	27.15	0	6.11	65.8	27	4.3	129	438	59	37	1.23	3.55	28	36	4.3	5.39	1.41	87.54	13.85	1.35	3.74	1	2	26	2	0	0	X	B
517	女	46	1	3	3	24	13	0	0	0	0	0	1	3.3	0	15.31	0	52.34	1	7.42	55.4	34	5.4	142	320	79	47	1.12	4.06	22	23	7.7	5.57	1.13	46.52	0.78	59.38	26.71	1	1	60	3	2	0	2	B
519	女	44	0	1	1	24	14	0	0	0	0	0	0	1.6	0	11.7	0	29.78	0	6.12	77	16.5	4.4	124	134	57	37	1.04	2.19	39	48	17.2	3.79	1.14	275.09	>30	1.9	2.41	2	2	23	2	1	0	2	B
52	女	46	1	2	1	25	14	0	0	0	0	0	1	0.8	0	26.53	0	13.27	0	8	55.3	35.9	4.7	139	277	74	47	1.03	2.14	23	20	5.8	3.84	1.91	115.13	18.4	4.14	4.31	2	2	25	2	0	0	2	B
522	女	50	0	3	3	21	14	0	0	0	0	0	0	29.83	1	26.78	0	16.58	0	12.7	74.1	21.3	4.9	146	323	78	47	1.23	2.26	18	30	7.6	3.96	1.57	266.74	1.41	17.42	13.38	2	1	X	X	0	0	X	B
525	女	31	1	2	1	1	14	0	0	1	0	0	0	1.63	0	12.01	0	14.91	0	4.7	78.1	14.7	4	89	504	73	47	1.41	2.65	19	13	16.1	4.45	1.37	136.94	16.36	4.12	2.94	2	2	15	1	1	0	2	B
527	女	57	1	1	1	24	12	0	0	0	0	1	0	4.25	0	21.62	0	9.89	0	4.61	63.8	30.4	4.3	141	295	79	60	1.74	3.57	21	13	12.7	5.84	0.74	39.4	0.83	129.26	36.64	2	1	50	3	1	0	3	B
528	女	47	1	5	3	19	15	0	0	0	0	0	1	0.89	0	8.84	0	6.74	0	11.5	63.9	27.6	4.54	131	279	63.5	38.5	1.22	3.25	13	16	6.9	4.73	1.89	50.28	0.94	68.05	40.88	2	2	x	X	0	1	4	B
529	女	66	1	6	4	27	13	0	0	0	0	1	0	2.43	0	21.51	0	34.14	0	7.28	61.2	24.7	5.8	138	344	60	35	0.86	2.9	19	9	6.5	4.43	1.63	59.39	0.1	77.54	12.54	1	1	90，侵犯皮肤	4	0	0	3	B
531	女	72	1	6	6	18	16	0	1	0	0	1	0	6.38	1	8.5	0	11.28	0	6.41	46.2	47.7	4.5	123	327	73	42	1.25	3.9	15	12	6.5	6.36	2.24	23.97	0.51	70.49	25.16	2	2	28	2	3	0	3	B
532	女	45	1	3	2	21	15	0	0	0	0	0	1	1.18	0	19.43	0	67.19	1	5.82	61.7	33.3	4.3	133	304	76	50	1.15	3.79	26	32	21.4	6.09	3.71	24.73	0.6	5.15	1.32	1	2	31	2	0	0	2	B
536	女	30	1	4	2	22	16	0	0	0	0	0	0	2.34	0	7.88	0	39.31	1	6.53	68.9	24.3	5.1	142	206	73	44	1.46	2.12	22	15	14.8	3.92	0.59	93.71	＞30	2.3	2.53	2	1	55	3		0	3	B
537	女	57	1	2	1	39	13	0	0	0	0	1	0	3.57	0	36.21	1	18.44	0	4.4	56.7	33.6	4.2	117	276	70	44	1.17	2.72	26	22	11.1	4.97	1.54	16.14	0.25	114.04	31.48	2	4	40	2	0	0	2	B
538	女	40	1	4	2	24	16	0	0	0	0	0	1	1.27	0	12.67	0	23.8	0	6.97	68.9	25.7	4.3	121	294	68	43	0.97	2.65	11	13	22.1	5.42	3.98	140.13	0.77	21.19	55.05	2	2	45	2	0	0	2	B
54	女	37	1	2	2	21	12	0	0	0	0	0	0	1.1	0	9.99	0	18.32	0	4.35	47.1	45.1	5.2	162	275	75	51	0.83	4.5	15	9	15.3	1.78	2.8	1.4618	0.0091	12.45	13.26	1	2	50	3	2	0	2	B
55	女	41	0	2	2	25	15	0	0	0	0	0	0	2.4	0	21.83	0	27.36	0	8.71	73.9	17.6	4.9	146	249	75	47	1.45	3.23	23	27	13.8	5.35	2.13	95.8	9.05	2.69	1.44	1	1	40	2	0	0	2	B
58	女	52	1	3	2	21	11	0	0	0	0	1	1	1.31	0	5.67	0	11.45	0	7	73.1	21.9	4.8	136	243	67	43	1.6	3.07	25	21	25.9	5.49	2.08	160.47	0.51	21.19	21.99	2	1	16	1	0	0	1	B
59	女	41	1	4	1	25	12	0	1	0	0	0	0	3.29	0	12.78	0	11.41	0	5.3	57.6	33.6	5.3	146	307	87	52	1.31	4.25	22	21	10.7	6.17	1.21	114.98	9.74	6.87	4.15	2	2	30	2	0	0	2	B
62	女	49	1	2	2	20	15	0	0	0	0	1	1	1.55	0	10.41	0	11.74	0	7.94	68.2	28.3	4.5	124	339	63	38	1.29	3.82	38	56	5.7	5.48	1.47	27.94	0.17	66.05	25.1	2	2	40	2	1	0	2	B
63	女	49	1	5	4	25	19	0	0	0	0	0	0	2.45	0	18.7	0	18.77	0	7.82	64	30.2	5	149	286	72	43	1.78	2.34	25	21	20.1	4.52	1.45	86.01	15.88	6.23	4.44	1	2	53	3	0	0	X	B
64	女	48	1	3	1	25	14	0	0	0	0	0	0	2.09	0	18.97	0	18.47	0	4.9	62.3	32.2	5	146	226	81	52	1.49	2.72	19	19	12.7	5.05	1.59	28.98	0.76	93.81	42.42	1	2	25	2	0	0	1	B
68	女	42	1	2	2	22	15	0	0	0	0	0	1	0.93	0	18.19	0	24.17	0	6	66.6	31.2	4.1	125	269	82.2	49.7	1.06	2.86	16	11	20.4	4.62	1.64	422.23	27.21	51.57	40.2	1	4	42	2	2	1	4	B
69	女	45	1	3	2	21	15	0	0	0	0	0	1	1.35	0	10.85	0	20.25	0	7.11	66.7	25.3	4.6	127	368	62	37	1.07	2.2	17	9	5.6	3.85	0.95	108.57	0.74	13.7	9.9	2	0	9	1	0	0	0	B
74	女	62	1	6	6	23	14	0	0	0	0	1	0	1.39	0	64.76	1	19.73	0	5.9	44	45.3	5	142	337	78	47	1.26	2.9	22	20	6.8	5.98	3.67	23.26	0.29	93.08	23.16	1	1	53，侵犯乳头	4	0	0	3	B
75	女	65	1	2	1	29	13	0	1	0	0	1	0	4.65	0	13.01	0	14.45	0	7.11	70.8	24.8	3.7	116	159	81	47	1.03	4.93	20	18	14.1	6.53	1.79	28.43	0.85	87.12	40.65	1	2	29	2	0	0	2	B
76	女	50	0	3	2	24	16	0	0	0	0	0	0	4.35	0	12.58	0	43.21	1	6.21	52.9	36.9	4.8	136	155	74	45	1.48	3.76	31	16	31.1	5.55	0.97	221.57	24.44	3.34	6.15	2	2	26	2	0	0	2	B
8	女	37	1	1	1	31	14	0	0	1	0	0	0	1.22	0	4.14	0	14.22	0	6.06	70.4	22.1	4.7	138	201	73	48	1.77	1.65	13	11	15.4	3.75	0.77	194.15	9.49	3.09	1.91	1	2	17	1	0	0	1	B
80	女	37	0	1	1	25	16	0	0	0	0	0	0	1.23	0	14.34	0	4.32	0	6.02	68.7	27.1	4.6	138	193	72	43	1.12	3.53	13	12	5.8	5.46	1.67	68.25	0.94	9.2	3.78	2	2	23	2	0	0	2	B
81	女	40	1	6	3	22	13	0	0	0	0	0	0	-	-	-	-	-	-	4.58	56.3	35.8	4.1	133	188	78	52	1.17	2.63	19	36	11.1	4.48	1.58	237.75	0.42	13.987	36.31	2	2	X	X	1	0	X	B
82	女	54	1	2	2	28	14	0	0	0	0	1	0	5.11	1	6.68	0	6.19	0	5.27	65.7	25.8	4.7	137	181	70	46	1.84	2.1	19	19	11.8	4.52	0.87	32.8	0.01	66.64	33.81	2	1	38	2	0	0	2	B
85	女	40	1	5	2	20	15	0	0	0	0	0	1	5.31	1	29.6	0	85.28	1	7.46	62.5	32.7	5.2	150	190	73	46	0.93	2	24	22	3.8	3.83	2.08	296.74	11.93	1.06	1.8	2	2	65	3	2	0	3	B
88	女	72	0	2	2	25	14	0	0	0	0	1	1	14.75	1	56.77	1	13.27	0	6.07	81.3	16.3	3.9	127	255	70	42	0.83	4.07	22	19	14.5	5.58	1.71	28.36	1.39	123.33	72.42	1	4	70	3	0	0	3	B
89	女	50	1	2	2	25	18	0	0	0	0	1	0	5.98	1	70.89	1	28.63	0	7.22	77.6	17.9	3.7	114	191	86	50	1.5	2.34	32	19	6.3	4.75	1.44	75.57	0.86	16.97	6.87	1	1	42	2	1	0	2	B
9	女	47	1	3	1	23	15	0	0	0	0	0	1	2.23	0	7.05	0	22.65	0	6.18	65.3	27.8	4.5	130	199	79	44	0.95	2.48	12	8	12.1	4.31	2.31	186.47	4.22	17.1	9.48	2	2	35	2	2	1	4	B
90	女	59	1	3	2	22	14	0	0	0	0	1	1	3.71	0	15.81	0	4.92	0	4.9	62.7	34.7	5.16	151	287	76.5	47.7	1.99	2.68	32	41	14.6	6.42	1.55	38.63	0.76	44.97	21.48	1	2	25	2	2	1	4	B
91/T513	女	46	0	2	1	25	17	0	0	0	0	0	0	0.62	0	29.01	0	20.61	0	7.05	59.9	33.9	4.5	137	283	72	46	1.51	2.23	40	55	5.9	4.23	1.31	101.19	6.26	7.72	4.11	2	2	45	2	0	0	2	B
92	女	62	1	5	4	20	16	0	1	0	0	1	1	4.07	0	14.01	0	13.97	0	6.49	59	34.7	6	175	251	65	37	1.44	4.25	24	27	6.1	6.67	2.12	23.69	0.41	94.93	22.88	1	2	30	2	0	0	2	B
98	女	53	1	1	1	27	16	0	0	0	0	1	0	术后2.5	0	22.78	0	30.72	0	6.76	66	28.7	4	118	160	79	50	1.29	3.5	19	12	11.1	5.38	1.59	16.39	1.03	146.38	36.43	2	2	16	1	0	0	1	B
T3	女	43	1	3	2	24	15	0	0	0	0	0	0	0.78	0	6.43	0	15.47	0	4.75	62.2	34.9	4.43	127	251	75.8	40.3	1.09	2.74	15	9	17.3	4.35	1.65	170.9	6.2	20.34	12.83	2	2	38	2	2	1	4	B
T4	女	53	1	1	1	33	13	0	0	0	0	1	0	2.37	0	29.17	0	22.53	0	12.58	90.8	7.6	5.8	116	164	78.2	49.9	1.41	3.29	23	18	12.3	5.57	1.65	28.8	0.73	87.31	35.32	1	2	45，皮肤受侵犯	4	0	0	3	B
T461	女	63	1	5	1	30	15	0	1	0	0	1	0	2.1	0	9.16	0	11.95	0	3.5	58.9	34	4	121	307	70	47	1.68	4.45	19	22	8.6	6.72	1.23	28.9	0.45	61.73	18.57	2	2	20	2	1	0	2	B
T465	女	65	1	2	2	22	13	0	1	0	0	1	-	2.03	0	7.61	0	7.31	0	7.4	65.6	24.7	4.5	137	365	71	41	1.75	4.12	15	14	6.6	6.15	1.17	-	-	-	-	2	2	29	2	0	0	2	B
T468	女	49	0	4	4	21	15	0	0	0	0	0	0	37.42	1	36.83	1	10.55	0	6.6	64.6	27.5	4.8	139	258	75	44	1.31	2.49	37	20	6.8	4.15	0.71	26.97	0.06	＞160	60.01	2	2	40	2	3	0	3	B
T475	女	38	1	6	2	23	13	0	0	0	0	0	0	1.87	0	17.06	0	16.56	0	6.96	61.7	32.6	4.9	150	270	79	50	1.21	2.4	23	27	6.3	4.17	2.07	27.61	1.59	41.45	6.94	2	1	40	2	0	0	2	B
T478	女	57	1	2	2	26	16	1	1	0	0	1	1	3.14	0	15.6	0	12.6	0	5.2	62.1	29.8	4.5	127	229	82	51	1.33	3.08	43	59	12.1	5.24	2.48	66.45	0.7	102.89	48.71	2	2	33	2	0	0	2	B
T479	女	36	1	2	2	26	13	0	0	0	0	0	0	1.03	0	17.6	0	12.09	0	7.1	37.2	55.8	4.9	148	223	78	49	1.45	2.71	20	20	13.6	4.31	0.65	69.04	1.04	9.44	28.88	2	1	20	2	1	0	2	B
T483	女	76	1	5	3	23	15	0	1	0	0	1	1	-	-	-	-	-	-	6.5	53.9	39.2	4.6	131	235	75	46	1.21	3.72	17	12	15.2	5.6	1.76	-	-	-	-	1	4	10	1	0	0	2	B
T488	女	46	1	3	2	25	18	0	0	0	0	0	0	2.28	0	9.96	0	17.21	0	9.94	65.7	28.8	4.6	124	401	77	47	1.11	3.43	14	13	9.2	5.36	1.81	20.26	0.4	67.35	15.67	2	2	35	2	0	0	2	B
T490	女	49	1	3	1	/	16	0	0	0	0	0	0	1.66	0	6.3	0	13.57	0	4.46	44.1	46.9	4.5	134	266	75	43	1.91	3.45	17	10	10.9	5.9	1.67	29.9	2.46	81.94	38.24	1	2	56	3	3	0	3	B
T493	女	56	1	3	3	25	12	0	0	0	0	1	0	3.68	0	11	0	10.96	0	5.16	52.3	42.6	5.2	145	218	70	49	1.14	3.29	26	20	8.4	4.73	1.9	17.94	0.33	110.55	27.66	1	2	x	X	0	0	X	B
T499	女	62	1	3	1	29	15	0	1	0	0	1	0	2.77	0	8.14	0	10.23	0	5.16	68.8	22.1	4.6	139	186	74	47	1.28	2.49	25	23	12.6	4.37	1.72	26.57	0.68	74.32	15.86	2	1	15	1	0	0	1	B
T5	女	40	1	4	4	25	15	0	0	0	0	0	1	2.07	0	12.22	0	11.06	0	8.54	57.8	35	4.14	128	406	76.1	48.2	1.04	2.95	17	20	9.4	4.6	1.58	204.97	0.9	5.79	4.59	1	2	33	2	0	0	2	B
T503	女	74	1	4	3	22	17	0	1	0	0	1	0	-	-	-	-	-	-	6.78	72.2	20.2	3.7	94	210	79	46	1.09	3.33	34	36	6.5	5.41	2.89	40.53	1.54	63.78	16.73	1	2	20	2	0	0	1	B
T509	女	35	0	0	0	-	12	0	0	1	1	0	0	1.56	0	13.06	0	13.16	0	6.39	72	20.3	4.3	129	266	70	46	1.81	2.49	14	11	13.4	4.87	1.3	41.96	1.68	5.44	4.58	2	2	16	1	0	0	2	B
T512	女	60	1	2	1	28	15	0	0	0	0	1	0	2.56	0	7.48	0	16.53	0	4.96	43.4	50.8	5	155	201	79	48	1.18	3.18	20	19	7.2	4.75	1.51	26.99	0.16	71.01	13.62	2	2	20	2	1	0	2	B
T515	女	39	0	2	2	21	13	0	0	0	0	0	0	2.05	0	7.75	0	26.723	0	9.29	75.6	19.4	4.6	139	432	78	48	1.76	2.1	34	56	7.5	4.18	3.57	271.26	1.33	27.95	42	1	2	19	1	0	0	2	B
T519	女	59	1	2	2	32	11	0	0	0	0	1	1	1.62	0	8.64	0	5.3	0	6.35	70.9	21.9	4.6	140	244	68	44	1.39	3.01	18	15	7.3	4.7	1.44	45.31	0.7	103.73	20.98	1	1	40	2	0	0	2	B
T548	女	34	1	1	1	28	12	0	0	0	0	0	1	2.73	0	10.88	0	133.2	1	7.44	76.3	17.2	5.3	150	283	69	45	1.36	3.1	29	31	18.9	4.64	1.49	464.91	>30	0.02	0.01	2	2	31	2	2	0	3	B
T549	女	63	1	1	1	31	14	0	0	0	0	1	0	1.68	0	13.37	0	17.37	0	8.77	81.5	13.7	4	123	212	75	47	1.7	4.05	22	16	8.4	6.02	0.87	21.01	0.41	114.74	30.44	2	4	20	2	0	0	1	B
T9	女	51	1	8	5	21	16	0	0	0	0	1	1	2.37	0	27.14	0	21.94	0	5.05	50.3	40.2	4.72	150	168	67.5	39.7	0.95	3.05	18	26	9.4	4.86	1.42	96.14	0.85	50.5	82.11	2	2	37	2	2	0	3	B
515	女	47	0	1	1	32	14	0	0	0	0	0	0	2.55	0	12.93	0	18.08	0	7.09	55.5	36.4	5	151	302	83	49	1.21	2.91	20	18	8.7	5.51	4.11	80.83	0.68	11.3	4.38	2	2	69	3	3	1	4	B
516	女	39	1	1	1	26	14	0	0	0	0	0	0	0.72	0	10.41	0	13.53	0	7.59	69.7	24	5.1	144	252	80	51	1.25	3.19	13	13	15.6	4.65	1.47	82.78	1.15	7.86	4.44	2	2	12	1	0	0	1	B
11	女	43	1	1	1	25	13	0	0	0	0	0	0	术后2.19	0	22.91	0	34.39	0	4.68	68.6	26.5	5.1	141	161	75	47	1.14	3.07	27	21	12.9	4.56	1.27	207.23	0.87	35.01	65.42	1	2	46	2	1	0	2	C
115	女	50	0	3	2	25	13	0	0	0	0	0	0	4.36	0	7.49	0	13.79	0	5.28	64.4	28.2	4.9	139	281	72	47	1.3	3.53	20	22	20	5.29	1.81	200.64	0.91	7.55	3.56	1	2	47	2	0	0	2	C
116	女	50	1	3	3	21	17	0	0	0	0	0	1	0.5	0	8.16	0	11.77	0	5.3	61.3	29.4	3.09	120	246	75.5	45.4	0.92	1.87	17	18	12.1	4.53	4.39	27.62	0.97	135.91	50.89	2	2	47	2	0	1	4	C
118	女	44	1	2	2	24	14	0	0	0	0	0	0	1.12	0	41.44	1	57.63	1	7.48	61.9	29.4	4.8	138	264	75	46	1.35	2.79	30	35	13.3	4.62	1.28	92.67	22.55	3.89	1.07	2	2	30	2	2	0	3	C
12	女	43	1	12	3	22	15	0	0	0	0	0	1	3.02	0	15.63	0	20.14	0	9.23	60.8	30.8	4.8	140	225	72	43	1.17	3.38	20	13	6.6	5.227	1.13	585.58	1.56	19.42	8.51	1	2	52	3	1	0	3	C
140	女	54	1	4	1	22	13	0	0	0	0	1	0	8.05	1	45.77	1	82.46	1	4.27	50.4	43.3	4.8	151	207	83	53	1.14	3.91	18	12	8.7	6.08	2.12	45.19	0.39	101.84	48.62	2	2	41	2	3	1	4	C
141	女	45	1	2	2	23	14	0	0	0	0	0	0	1.66	0	12.48	0	15.51	0	6.54	70.3	23.1	4.8	137	316	72	45	1.18	3.72	19	16	18.7	5.53	1.5	124.75	8.35	6.77	3.38	1	2	32	2	1	0	2	C
143	女	51	1	1	1	25	14	0	0	0	0	1	0	1.26	0	11.43	0	7.69	0	5.11	55.3	37.4	4.6	147	268	85	52	1.55	3.61	27	25	11.8	6.36	2.35	83.77	0.35	18.46	7.59	2	0	5	1	0	0	0	C
147	女	39	1	2	2	23	14	0	0	0	0	0	0	1.08	0	8.16	0	20.83	0	6.97	67.5	27	4.8	143	343	84	51	1.3	3.54	17	10	17.1	5.31	1.54	226.62	21.42	4.11	4.06	1	2	X	X	0	0	1	C
150	女	35	1	1	1	28	14	0	0	0	0	0	0	0.82	0	15.57	0	23.21	0	5.33	51.9	43.9	4.5	135	361	72	47	1.35	3.38	24	30	5.7	5.1	1.19	143.39	20.4	1.07	3.54	2	2	41	2	2	0	3	C
155	女	51	1	3	2	22	12	1	0	0	0	1	1	90.08	1	35.03	1	15.15	0	8.82	57	29.6	5.2	156	268	76	49	1.25	3.46	17	21	7	6.27	1.56	29.52	1.22	30.44	3.86	1	2	58	3	0	0	2	C
175	女	46	1	1	1	24	15	0	0	0	0	1	1	-	-	-	-	-	-	5.09	58	35.5	4.7	151	310	88	48	1.35	3.51	24	24	19.3	4.91	1.26	30.39	0.73	57.05	19.85	1	2	40	2	0	0	2	C
178	女	49	1	1	1	25	14	0	0	0	0	0	0	2.59	0	8.85	0	10.42	0	4.65	58.5	35.7	4	131	177	75	44	1.41	3.48	17	10	14.9	5.38	0.89	54.53	0.48	67.91	19.12	2	2	35	2	3	1	4	C
188	女	44	1	2	2	22	14	0	0	0	0	0	0	8.32	1	129.2	1	1188	1	4.46	70.6	22.9	4.9	139	174	70	42	1.19	2.88	27	48	10.1	4.7	1.08	167.89	1.89	22.33	16.76	1	1	120	3	1	1	4	C
197	女	43	1	1	1	26	16	0	0	0	0	0	0	1	0	20.59	0	33.65	0	5.44	74.4	19.7	4.76	149	226	74.6	43.5	1.12	1.89	14	10	7.8	3.71	2.34	48.87	1.18	9.32	0.92	1	2	40	2	1	1	4	C
199	女	39	1	1	1	29	13	0	0	0	0	0	1	2.14	0	17.5	0	18.8	0	4.08	60.3	31.4	5.2	128	114	71	47	1.59	1.97	23	25	22.9	3.96	0.81	63.31	1.55	8.49	5.45	2	2	80	3	0	0	3	C
21	女	55	1	1	1	24	17	0	0	0	0	1	0	2.37	0	17.39	0	13.61	0	7.15	82.3	13	4.2	129	234	75	47	1.06	2.03	22	19	5.2	4.56	2.74	22.11	0.22	126.13	34.97	1	2	35	2	0	0	2	C
242	女	59	1	2	2	24	16	1	1	0	0	1	1	2.37	0	22.14	0	11.88	0	6.09	49.6	49.6	4	109	307	83	46	1.19	3.54	24	22	12.2	5.24	2.14	36.27	0.56	97.99	54.15	1	1	25	2	0	0	2	C
264	女	49	1	1	1	27	13	0	0	0	0	1	0	2.61	0	-	-	-	-	5.02	55.6	38.4	4.1	126	160	75	39	1.11	2.01	88	109	7.1	3.46	0.5	83.89	26.41	7.27	1.03	2	2	33	2	1	0	2	C
266	女	39	0	3	2	24	15	0	0	1	0	0	1	1.83	0	-	-	17.4	0	8.67	62.5	29.4	5	148	385	69	42	1.05	3.08	18	22	5.3	4.45	0.91	112.32	1.25	7.33	8.26	2	2	20	2	0	0	1	C
272	女	35	1	1	1	24	14	0	0	1	1	0	0	2.42	0	8.95	0	-	-	4.85	57	37.7	5.1	153	221	78	50	1.43	2.49	18	11	10.1	4.52	1.89	335.01	21.23	2.62	1.09	1	2	15	1	0	0	1	C
277	女	58	1	3	2	25	12	0	0	0	0	1	1	3.55	0	10.95	0	13.56	0	6.08	58.1	35.4	4.8	138	245	63	35	1.11	1.55	15	26	9	4.43	3.15	60.15	1.3	58.09	7.52	1	1	20	2	1	0	X	C
280	女	41	1	3	3	23	13	0	0	0	0	0	1	1.24	0	36.54	1	22.63	0	5.4	58.4	36.7	4.2	113	274	72	45	1.02	2.58	24	22	9.8	4.27	2.41	21.72	0.47	78.6	38.78	2	1	54	3	0	0	2	C
288	女	59	1	1	1	29	14	0	0	1	0	1	0	1.62	0	9.01	0	9.15	0	6.07	56	26	4.1	119	195	73	45	1.2	4.21	21	21	13.4	5.78	1.3	21.51	0.6	90.85	40.25	2	2	12	1	1	0	2	C
331	女	57	1	2	2	27	13	0	1	1	0	1	0	525.7	1	99.03	1	19.23	0	3.1	34.9	40.3	4.5	140	73	76	45	1.27	3.88	37	37	21.5	5.73	1.73	39.55	0.58	135.6	36.52	2	1	50	3	0	1	4	C
335	女	45	1	1	1	23	12	0	0	0	0	0	0	0.92	0	6.07	0	23.51	0	7.97	73.6	21.3	4.29	127	194	71	41.4	0.99	2.29	16	16	7.6	3.64	1.08	68.39	0.32	15.52	2.36	2	2	22	2	0	1	4	C
339	女	43	1	2	1	25	14	1	0	0	0	0	0	4.05	0	7.84	0	15.37	0	6.47	75.8	18.9	4.4	124	452	81	50	0.86	3.14	14	10	15.3	5.12	2.53	87.42	26.69	5.69	4.64	1	2	32	2	0	0	2	C
341	女	50	1	2	2	24	16	0	0	0	0	0	1	2.14	0	23.34	0	32.28	0	5.17	74.2	24.2	3.9	127	194	74	47	0.87	3.45	27	32	15.3	5.54	2.37	82.55	0.59	9.21	0.59	2	2	30	2	0	0	2	C
36	女	50	1	3	1	21	14	0		1	0	0	1	11.84	1	30.89	1	24.94	0	6.57	64.5	30.7	4.4	129	224	51	32	1.22	4.56	23	25	18.2	6.78	2.4	34.57	0.79	51.22	12.9	2	1	50	3	2	0	3	C
373	女	49	1	7	4	21	19	0	0	0	0	1	0	1	0	13.31	0	13.31	0	7.29	65.5	28.9	4.4	130	291	73	47	1.22	2.68	19	14	12.8	4.5	1.25	16.93	0.53	98.05	15.18	1	1	32	2	0	0	2	C
378	女	41	1	3	1	20	12	0	0	1	0	1	1	5.02	1	21.84	0	23.35	0	8.02	86	11.6	4.8	134	246	76	42	0.8	5.17	46	171	7.9	6.2	0.97	44.72	1.92	43.94	6.75	1	1	左：42，侵犯皮肤	4	1	0	3	C
389	女	47	1	1	1	23	14	0	0	0	0	1	1	1.37	0	3.71	0	12.94	0	6.28	51.2	39.6	5.8	148	194	79	47	1.29	2.46	24	14	9.2	4	1.09	33.48	0.44	64.08	23.83	1	2	52	3	0	0	2	C
390	女	45	0	3	1	35	12	0	0	0	0	1	0	2.1	0	8.6	0	6.66	0	7.32	56.1	28	4.9	141	286	83	48	1.47	3.68	23	16	5.1	6.61	2.66	37.01	0.42	71.63	10.48	2	2	x	0	2	0	3	C
399	女	34	0	4	2	27	13	0	0	0	0	0	0	1.29	0	6.46	0	29.27	0	5.29	79.4	16.4	3.7	108	259	70	43	1.03	1.57	17	27	6	2.95	0.85	38.38	1.16	7.64	3.42	2	1	x	X	0	0	X	C
41	女	44	1	1	1	30	16	0	0	0	0	0	0	1.34	0	4.97	0	29.12	0	5.97	43.7	49.7	4.8	145	217	67	44	1.28	1.8	17	9	5.2	3.53	1.07	68.03	0.96	14.89	5.43	2	2	20	2	0	0	1	C
410	女	63	1	1	1	29	17	0	0	0	0	1	0	0.99	0	14.03	0	12.37	0	5.1	62.2	29.6	4.1	121	198	71	45	1.27	2.35	22	16	7.8	3.86	0.83	27.24	0.25	100.25	25.45	1	2	18	1	1	0	2	C
415	女	45	1	3	1	30	15	0	0	0	0	0	0	2.42	0	23.69	0	19.98	0	6.8	66.3	26	5.1	145	382	68	42	1.17	1.89	16	12	7.9	4.57	1.15	32.18	1.27	32.18	18.82	2	1	X	X	2	0	X	C
419	女	32	1	2	2	25	15	0	0	0	0	0	1	2.97	0	14.17	0	39.24	1	11.99	69	25.5	5	145	332	76	46	0.99	2.63	13	15	8.5	4.64	2.29	107.65	11.89	3.92	3.24	2	1	42，侵犯皮肤	4	0	0	3	C
430	女	38	1	4	2	20	14	0	0	0	0	0	0	1.15	0	8.5	0	10.48	0	6.11	75.7	21.6	4.5	133	234	79	51	1.36	2.59	19	19	10.6	4.01	0.66	124.39	5.62	3.37	6.87	2	2	36	2	0	0	2	C
439	女	59	1	2	2	14	17	0	0	0	0	1	0	3.37	0	8.04	0	15.86	0	6.04	53	36.9	4.1	124	162	76	44	1.59	2.13	25	19	12.2	4.03	0.75	30.32	1.46	92.46	15.71	1	2	31	2	3	0	3	C
441	女	38	1	0	0	-	12	0	0	0	0	0	0	1.25	0	13.15	0	29.77	0	7.32	58.8	33.1	5	155	265	74	47	0.92	3.76	19	20	12.4	5.07	1.62	154.09	0.67	1.01	5.02	2	2	38	2	0	0	2	C
45	女	52	1	2	2	29	14	0	0	0	0	1	0	1.62	0	15.6	0	7.92	0	4.08	46.8	45.3	4.9	144	233	78	48	1.46	4.34	19	21	13.1	6.24	2.28	67.64	0.86	73.76	32.99	1	2	31，乳头受侵犯	4	0	1	4	C
451	女	62	1	4	1	23	12	0	0	1	1	1	0	2.97	0	6.83	0	19.4	0	6.19	62.7	35.4	4.3	121	286	70	43	1.29	2.44	21	20	19.4	5.01	2.63	30.56	0.66	94.74	23.52	1	2	18	1	1	0	2	C
457	女	63	1	1	1	25	17	0	0	0	0	1	0	1.45	0	21.1	0	14.52	0	6.69	60.2	35.4	4.3	131	189	81	49	1.11	2.84	21	21	16.6	4.27	1.32	45.29	0.75	88.93	18.23	1	2	17	1	0	0	3	C
481	女	44	1	3	1	25	16	0	0	0	0	0	0	1.22	0	5.47	0	5.24	0	7.46	64.5	28.6	5.1	150	234	79	48	1.57	3.39	18	8	22.6	5.09	1.18	108.43	1.05	19.56	14.6	2	1	15	1	0	0	1	C
486	女	44	1	3	3	24	15	0	0	0	0	0	0	1.9	0	25.35	0	21.23	0	6.52	63.1	30.5	4.6	139	322	69	44	1.26	3.04	18	23	15.7	4.86	1.69	144.13	27.06	2.18	4.03	2	2	10	1	1	0	X	C
492	女	40	1	3	1	23	16	0	0	0	0	0	0	0.42	0	8.27	0	22.61	0	5.23	75.7	21.6	4.1	122	264	78	49	1.86	3.02	15	10	13.7	5.16	5.16	267.66	17.48	2.93	6.18	2	0	14	1	1	0	2	C
494	女	54	1	4	1	23	14	0	0	0	0	1	0	2.2	0	9.77	0	36.09	1	6.64	71.9	19.3	4.9	126	262	75	47	1.13	3.03	16	22	6	5.27	3.15	33.84	0.71	55.21	17.72	1	2	28	2	1	0	2	C
496	女	44	1	2	2	21	15	0	0	0	0	0	1	0.66	0	6.41	0	22.42	0	8.22	64.2	28.2	4.1	127	287	62	38	1.51	4.85	24	14	6.9	7.02	1.81	190.87	4.75	5.93	28.55	2	1	20	2	1	0	2	C
505	女	57	1	4	4	21	16	0	0	0	0	1	0	3.15	0	10.16	0	12.26	0	10.18	80.3	17.9	4.8	145	176	71	46	1.37	3.38	21	20	7.3	5.21	1.13	28.19	0.38	65.86	17.16	1	2	40，乳头受侵	2	0	0	2	C
518	女	45	1	2	2	25	14	0	0	0	0	0	0	1.26	0	18.32	0	40.96	1	5.07	68.7	19.5	4.5	129	527	77	46	1.52	2.58	27	45	4.8	4.3	1.19	860.52	0.84	3.7	2.7	1	2	60	3	0	1	4	C
524	女	40	1	2	2	23	15	0	0	0	0	0	0	66.04	1	52.82	1	183.5	1	7.93	76.7	18.4	4.8	139	272	56	39	3.68	1.22	16	10	4	0.74	0.15	58.57	0.24	89.47	71.45	2	1	60	3	3	1	4	C
526	女	33	1	3	1	28	14	0	0	0	0	0	0	0.59	0	18.21	0	20.39	0	5.12	43.1	50.2	4.4	132	382	67	46	1.14	2.72	16	19	7.4	5.01	2.33	115.04	0.86	10.06	4.26	2	0	80	3	0	0	2	C
53	女	51	1	2	2	20	16	0	0	0	0	1	0	1.71	0	-	-	7.49	0	4.24	54.6	33.3	5	156	249	81	47	1.24	3.19	25	26	7.6	4.71	1.23	37.1	0.61	94.34	27.83	1	2	x	X	2	1	4	C
535	女	41	0	2	1	28	18	0	0	0	0	1	1	0.72	0	11.68	0	23.63	0	6.2	29.2	31.6	3.9	125	305	74	44	1.02	2.71	23	26	4.4	4.97	2.31	33.1	0.76	56.43	11.05	1	2	x	X	1	0	2	C
67	女	35	1	2	2	24	13	0	0	0	0	0	0	3.56	0	26.13	0	20.8	0	8.8	84.3	14	3.8	89	244	79	47	1.93	3.72	62	76	9.1	6.43	1.47	128.63	20.3	5.27	2.63	1	2	x	X	0	0	X	C
83	女	38	1	2	2	22	13	0	0	0	0	0	0	1.47	0	9.1	0	9.56	0	5.36	72.2	20.5	4.4	126	233	73	47	1.49	3.33	17	17	7.6	5.4	2.19	73.51	2.39	3.71	5.51	2	2	32	2	1	0	2	C
87	女	45	1	4	2	23	13	0	0	0	0	0	0	1.34	0	16.83	0	105.3	1	5.32	64.8	28.9	4.2	115	235	68	46	0.95	1.93	14	12	3.31	3.31	1.12	87.16	0.78	5.41	4.09	1	2	35	2	0	0	1	C
96	女	46	1	0	0	/	14	0	0	0	0	0	0	10.56	1	8.64	0	19.79	0	7.19	67.2	27.2	4.2	120	229	77	48	-	-	22	16	9.7	-	-	193.51	7.82	9.23	3.36	1	1	50	3	3	0	3	C
99	女	45	1	2	2	21	15	0	0	0	0	0	1	1.01	0	7.7	0	42.23	1	5.43	60.2	1.58	4.6	136	190	78	45	1.45	2.66	16	9	14.3	4.38	1.1	79.18	1.56	7.03	3.94	1	2	60	3	0	0	2	C
T1	女	49	1	1	1	24	14	0	0	0	0	1	0	5.19	1	22.96	0	30.28	0	7.58	91.4	7.5	3.76	113	149	68	42.3	1.21	1.24	16	13	9.6	4.5	1.98	56.32	1.56	136.29	28.81	2	2	24	2	0	0	2	C
T10	女	50	1	3	1	24	15	0	0	0	0	0	0	0.16	0	21.78	0	19.9	0	6.62	68.1	28.1	4.11	118	282	73	43.8	1.01	2.22	15	11	10.9	4.3	2.66	115.3	0.98	32.59	29.48	1	2	35	2	1	0	2	C
T460	女	65	1	3	3	24	13	0	0	0	0	1	1	1.33	0	25.31	0	10.72	0	6.14	47.3	44.5	5.1	149	216	82	48	1.04	2.66	25	23	12.4	4.95	2.86	33.51	1.17	70.22	22.86	1	2	25	2	0	0	2	C
T463	女	72	1	4	4	22	16	0	0	0	0	1	0	-	-	-	-	-	-	7.3	58.1	34.9	4.6	132	244	53	33	1.32	3.45	20	8	18.1	5.36	1.65	24.32	0.01	109.13	39.07	2	2	25	2	0	0	1	C
T474	女	44	1	2	2	22	15	0	0	0	0	0	1	1.33	0	8.12	0	12.86	0	7.94	62	29.5	5	153	318	79	49	1.04	3.59	18	19	15.1	4.91	1.3	60.78	9.18	4.83	1.84	2	0	55	3	0	0	0	C
T480	女	62	1	8	3	20	13	0	0	0	0	0	0	8.72	1	15.83	0	13.12	0	9.44	70.6	24.9	5	146	205	66	47	1.15	3.33	24	24	7.8	5.57	2.1	25.93	0.02	77.69	21.53	1	2	30	2	2	1	4	C
T481	女	54	1	3	2	22	16	0	1	1	1	1	0	1.01	0	6.23	0	15.86	0	6.39	41.9	38	5.5	141	316	79	46	1.37	4.29	26	24	8.4	6.43	2.13	31.94	0.62	109.46	45.21	1	2	47	2	0	0	2	C
T530	女	36	1	4	1	30	12	0	0	0	0	0	0	2.82	0	8.88	0	16.86	0	6.38	75.3	19.3	4.6	138	210	70	46	1.17	2.33	15	11	11.1	3.9	1.1	152.88	28.95	4.54	4.39	2	0	32	2	0	0	0	C
T536	女	51	1	3	1	26	14	0	0	0	0	0	0	3.12	0	11.5	0	13.76	0	8.36	70.4	26.8	5.4	167	217	78	47	1.43	2.81	16	21	11.1	4.88	1.39	199.05	1.13	46.94	35.7	1	1	80	3	0	0	1	C
T545	女	55	1	1	5	21	13	1	1	0	0	0	1	1.68	0	14.23	0	8.4	0	7.39	64.1	30	5.4	163	294	74	50	1.34	2.99	16	24	18.4	4.86	2.01	10.53	0.65	85.48	30.47	1	4	39	2	0	0	2	C
T7	女	57	1	5	4	25	17	0	0	0	0	1	0	2.38	0	34.85	1	190.6	1	5.51	46.8	43.9	5.15	149	178	72.1	39.8	0.91	3.89	17	17	6.3	6.26	3.44	44.6	0.48	76.09	18.34	1	0	45	2	0	0	2	C
108	女	55	1	4	3	31	13	0	1	0	0	1	1	1.49	0	3	0	16.44	0	4.87	67.7	25.1	4.4	136	243	69	45	1.18	3.07	26	42	6	4.66	1.38	16.82	0.51	73.27	32.6	2	2	15	1	1	0	2	D
112	女	40	1	3	1	26	14	0	0	0	0	0	0	2.06	0	5.56	0	71.89	1	7.59	51.9	42.7	3.9	109	141	73	44	1.48	2.8	17	14	14	4.74	0.98	216.55	21.98	7.56	5.35	2	2	25	2	0	0	2	D
13	女	45	1	11	1	24	15	0	0	0	0	1	1	1.5	0	7.12	0	13.79	0	4.89	51.4	37.4	4.32	129	232	67	40.3	1.1	2.3	23	30	5.6	3.63	0.82	54.4	0.89	43.44	11.49	2	2	23	2	0	0	2	D
134	女	50	1	1	1	24	11	0	0	0	0	1	1	2.03	0	15.66	0	14.9	0	5.47	72	22.3	4.7	138	237	63	39	1.25	4.23	20	14	11.9	6.09	2.2	58.65	0.73	112.18	37.12	2	2	12	1	0	0	1	D
135	女	51	1	3	2	23	12	1	0	0	0	1	1	3.97	0	9.72	0	16.8	0	6.94	60.5	32.3	5	153	197	73	46	1.16	3.46	67	84	11.1	4.96	1.32	201.93	1.16	14	14.44	2	2	40	2	2	0	2	D
161	女	36	1	2	1	21	15	0	0	0	0	0	0	术后0.44	0	10.27	0	20.84	0	4.15	54.5	27.7	4.4	121	473	81	49	1.23	3.38	25	25	4.3	5.36	1.86	55.02	0.79	9.46	4.82	1	2	20	2	0	0	1	D
17	女	54	1	3	2	20	14	0	0	0	0	1	0	2.86	0	10.57	0	15.41	0	4.97	47.1	46.9	4.2	124	137	66	42	1.78	2.02	21	15	12.5	4.08	0.75	28.8	0.01	95.63	12.26	2	2	43	2	1	0	2	D
186	女	35	1	2	1	26	12	0	0	0	0	0	0	1	0	11.63	0	14.62	0	5.66	77.7	16.8	4.2	120	288	69	47	1.36	2.79	15	9	11.9	4.55	1.47	51.79	0.75	9.79	4.32	2	2	14	1	0	0	1	D
194	女	47	0	1	1	24	14	0	0	0	0	0	0	1.17	0	16.2	0	14.84	0	5.83	69.4	27.1	4.2	116	276	81	50	0.84	2.4	29	38	3.3	4.1	2.16	42.31	0.67	91.44	34.96	2	2	X	X	0	0	2	D
22	女	51	1	3	2	22	15	0	0	0	0	1	0	术后3.7	0	12.74	0	12.36	0	6.01	34.7	56.9	5	152	295	77	49	1.13	3.41	22	16	11.2	5.69	3.11	29.36	0.94	92.47	52.54	2	1	60	3	2	0	2	D
235	女	39	1	1	1	25	15	0	0	0	0	0	0	2.19	0	9.62	0	25.25	0	7.31	73.6	21.8	4.8	149	157	74	48	1.39	1.9	12	8	19.7	3.76	1.29	70.26	1.24	8.65	3.2	1	4	10	1	1	0	X	D
271	女	48	1	3	1	25	15	0	0	0	0	0	0	-	-	-	-	-	-	8.16	69.6	21.6	5.1	138	300	81	49	0.93	3.21	19	20	12.5	4.83	1.98	231.71	0.42	11.2	5.54	2	2	40	2	0	0	3	D
274	女	47	1	2	1	29	15	0	0	0	0	0	0	1.76	0	6.68	0	7.99	0	4.27	56	38.6	4	124	255	78	50	1.55	3.84	21	17	10.9	5.91	1.62	46.59	1.05	60.93	16.39	2	2	x	X	2	0	3	D
276	女	39	1	2	2	21	13	0	0	0	0	0	1	1.18	0	6.44	0	8.84	0	6.38	57.1	41.5	3.95	125	195	75.3	44.1	1.31	2.09	18	29	20	4.55	2.36	64.26	0.91	13.82	6.62	1	2	X	X	0	0	2	D
279	女	49	0	4	2	23	14	0	0	0	0	1	0	3.25	0	11.35	0	14.51	0	8.26	82.9	14.2	4.3	127	259	78	51	-	-	25	23	7.3	-	-	45.39	0.47	117.31	32.2	2	4	23	2	1	0	2	D
308	女	43	1	2	2	20	16	0	0	0	0	0	0	0.67	0	12.64	0	12.93	0	4.25	56.4	36.5	5.4	153	217	70	46	1.16	3.18	17	15	10.7	4.84	1.29	273.94	0.64	11.54	9.52	2	2	x	0	0	0	X	D
320	女	60	1	3	1	25	18	0	0	0	0	1	0	1.41	0	20.43	0	17.74	0	6.17	79.1	14.6	4.3	127	225	71	46	0.89	2.35	42	55	6.5	4.03	1.53	24.17	0.18	110.22	24.89	1	2	33	2	0	0	2	D
321	女	51	1	5	2	24	14	0	0	0	0	1	1	3.08	0	9.94	0	12.26	0	4.79	58.8	32.6	5.3	147	229	74	44	1.27	2.15	17	16	12.5	3.91	0.95	29.18	1.04	53.43	26.68	2	2	32	2	1	0	2	D
328	女	58	1	4	3	28	14	0	0	0	0	1	0	3.66	0	13.51	0	8.46	0	4.66	47.3	42.8	4.9	145	185	67	46	1.58	2.7	26	19	12.4	4.74	0.83	27.86	0.69	91.15	12.36	1	2	40	2	3	0	3	D
337	女	37	1	0	0	未育	12	0	0	0	0	0	0	3.41	0	17.64	0	15.84	0	4.32	52.5	39.1	5.3	134	217	82	47	1.11	3.01	20	17	11.9	4.56	1.59	18.88	0.77	8.58	0.82	1	1	20	2	0	0	2	D
34	女	62	1	3	3	24	12	0	1	0	0	1	1	1.8	0	14.7	0	9.2	0	7.41	49.7	41.8	4.48	135	245	86.2	47.4	1.41	4.68	17	26	8.6	7.04	1.25	29	0.07	61.6	39.1	2	2	18	1	1	1	4	D
367	女	69	1	3	2	26	14	0	0	1	1	1	0	1.2	0	7.23	0	8.91	0	5.65	55.4	35.3	4.8	150	302	80	48	1.53	2.7	21	18	8.1	4.69	1.38	21.47	0.63	44.98	25.85	2	4	30，乳头受侵犯	4	0	0	2	D
369	女	41	1	4	3	22	14	0	0	0	0	0	0	0.89	0	11.9	0	27.35	0	4.19	60.3	33.9	4.6	143	302	73	45	1.62	1.98	18	18	11.1	3.94	0.75	247.26	0.81	5.1	6.06	2	2	X	X	3	0	3	D
382	女	68	1	3	2	24	18	0	0	0	0	1	0	2.22	0	10.4	0	27.4	0	6.77	60.2	33.5	5	147	318	84	51	1.78	4.42	26	22	9.5	7.02	1.39	17.04	0.67	80.06	27.59	1	2	x	X	1	0	X	D
385	女	49	1	2	2	24	13	0	0	0	0	0	1	0.6	0	8.29	0	12.71	0	7.67	73.6	23.6	4.7	137	217	63	37	1.77	2.57	13	19	13.3	4.82	1.39	207.35	3.18	6.15	3.62	2	2	26	2	1	0	2	D
411	女	34	0	4	2	18	14	0	0	1	1	0	0	0.86	0	-	-	12.34	0	2.7	41.4	44.8	3.9	114	158	66	44	-	-	26	25	5.1	-	-	87.98	1.51	8.37	5.05	1	2	9	1	0	0	2	D
414	女	52	1	2	1	25	15	0	0	1	0	1	0	2.49	0	19.43	0	14.45	0	7.69	66.2	29	6.1	145	477	76	47	1.32	2.93	23	22	14.9	4.96	2.08	21.74	0.54	115.8	29.09	1	2	X	X	0	0	1	D
427	女	60	1	4	1	26	12	0	1	0	0	1	0	0.97	0	9.06	0	23.55	0	4.93	57.4	33.5	4.5	138	330	60	38	1.46	3.12	20	19	8.3	5.25	2.14	34.1	0.48	142.27	53.98	2	2	20	2	0	0	1	D
428	女	44	1	3	3	21	14	0	0	0	0	0	0	1.28	0	14.02	0	115	1	8.92	66.6	24.3	4.5	141	202	77	45	1.63	2.84	25	29	13.3	4.84	1.38	97.91	12.58	1.71	0.79	2	2	36	2	0	0	2	D
431	女	70	1	3	2	26	14	0	0	0	0	1	1	1.38	0	10.55	0	126.9	1	8.94	71.6	17.6	4.5	141	177	69	40	1.14	2.75	13	15	18.8	4.27	1.36	24.16	0.66	106.51	32.56	1	2	17	1	3	0	3	D
470	女	59	0	3	2	20	15	0	0	0	0	1	0	3.53	0	18.05	0	6.73	0	4.28	49.5	36.7	3.9	123	120	72	44	1.54	1.49	25	21	6.2	3.39	0.92	53.81	0.39	55.53	11.42	1	2	X	X	0	0	X	D
487	女	36	1	2	1	25	13	0	0	0	0	0	0	1.12	0	19.34	0	15.78	0	6.39	65.1	28.8	5.2	146	173	77	51	1.4	2.61	16	11	11.1	4.31	1.02	27.48	0.28	119.65	68.51	2	2	38	2	0	0	2	D
489	女	37	0	3	1	22	14	0	0	0	0	0	0	3.24	0	11.85	0	24.85	0	8.87	71.2	22.5	4.2	133	320	79	48	1.75	1.98	20	14	4.2	3.93	0.71	205.1	7.56	4.81	6.06	2	2	26	2	0	0	2	D
511	女	37	1	2	2	23	17	0	0	1	0	0	0	1.51	0	9.32	0	14.51	0	5.87	76.5	18.7	3.5	100	296	63	40	1.55	1.75	13	8	16	3.41	0.65	233.33	1.06	24.94	34.98	1	2	21	2	0	0	2	D
520	女	61	1	1	1	21	18	0	0	0	0	1	0	0.97	0	12.1	0	8.56	0	10.01	58.6	36.3	4.6	145	299	80	46	1.26	4.22	24	42	9.9	6.86	2.31	24.21	1.17	65.82	12.1	1	2	X	X	1	0	X	D
7	女	65	1	2	2	14	14	1	1	0	0	1	1	2.34	0	9.23	0	24.98	0	8.63	55.5	37	4.7	143	179	77	48	1.12	3.2	21	17	17.7	4.72	1.52	39.36	0.89	53.93	14.59	1	2	26	2	0	0	2	D
73	女	51	1	3	1	23	15	0	0	0	0	0	0	2.03	0	23.04	0	30.22	0	4.37	73.3	15.1	3.8	102	170	56	35	1.56	2.55	32	10	4.1	4.44	0.82	30.54	0.47	82.68	38.49	1	2	42	2	0	1	4	D
77	女	45	1	3	1	25	13	0	0	1	0	0	0	1.62	0	12.83	0	20.29	0	5.33	70.5	24	4.3	137	230	66	41	1.23	3.12	20	19	31.4	4.81	0.98	213.36	2.18	7.43	4.1	1	2	10	1	0	0	1	D
T12	女	50	1	5	2	22	12	0	1	1	0	0	1	5.54	1	9.37	0	16.41	0	9.09	59.6	35.4	5.41	145	384	77.3	39.3	1.35	2.78	24	24	11.5	4.58	1.19	71.42	1.43	8.67	3.37	1	2	24	2	0	0	2	D
T471	女	70	1	4	4	19	14	0	0	0	0	1	1	2.68	0	17.46	0	15.39	0	9.2	79.2	13.8	4.1	123	198	62	37	1.44	3.56	17	12	18.9	5.4	1.46	27.6	0.42	109.41	12.75	1	2	28	2	0	0	2	D
T477	女	57	1	3	2	20	14	0	0	0	0	1	0	2.07	0	19.91	0	75.76	1	4.3	60.9	35.8	3.6	115	125	71	44	1.67	4.77	24	16	5.5	7.32	0.75	24.4	0.17	116.66	53.83	2	2	44	2	1	1	4	D
T522	女	44	1	5	3	19	14	0	0	0	0	0	1	1.07	0	7.67	0	31.82	0	6.94	53.5	40.9	5	154	260	73	33	1.09	2.68	51	59	9.8	4.94	2.42	470.66	0.8	6.15	14.12	1	2	40	2	1	0	3	D
T546	女	37	0	2	2	28	14	0	0	0	0	0	0	3.3	0	20.97	0	11.74	0	4.02	58	37.1	4.7	140	197	66	46	1.24	1.28	16	13	17.6	2.86	0.84	229.78	0.85	6.2	4.43	2	4	60	3	0	0	3	D
T6	女	55	1	1	1	23	14	1	0	1	0	1	0	18.5	1	76.71	1	13.01	0	4.3	64.5	28.1	4.71	142	227	62.8	35.3	0.9	2.48	16	12	6.1	4.01	1.84	71.87	1.84	99.48	35.26	1	2	26	2	0	0	2	D
